# Supplementary material for: Establishing pregnancy-specific haematological reference intervals in Ghana; a three-center cross-sectional study
Source: PLoS One. 2023 Feb 3;18(2):e0274422. doi: 10.1371/journal.pone.0274422 (PMC9897535; doi:10.1371/journal.pone.0274422)
Supplement: S1 File — (XLSX) [file pone.0274422.s001.xlsx]

## Sheet: Key
BATCH NUMBER	PATIENT ID	AGE	GESTATIONAL WEEK	BLOOD GROUP	HEP.B STATUS	G6PD		SICKLING	WBC	RBC	HBG	HCT	MCV	MCH	MCHC	PLT	RDW-SD	RDW-CV	PDW	HPV	P-LCR	PCT			APP.	COLOUR	LEU	NIT	URO	PRO	PH	BLD	S.G.	KET	BIL	GLU	PUS	EPI	RBC	OTHERS
ERHK 001
	G6PD = Glucose 6 phosphate dehydrogenase deficiency test
	ERHK = Data collected from Eastern regional hospital Koforidua
	Age = Age of participants in years
	WBC white blood cell count
	RBC = Red blood cell count
	WA = Data collected from Wa, upper west region
	ASH = Data collected from Ashati region
		Urinary Biochemistry
	APP.	COLOUR	LEU	NIT	URO	PRO	PH	BLD	S.G.	KET	BIL	GLU	PUS	EPI	RBC
	Appearance		Leucocyte count	nitrogen	Urobilinogen	Protein	pH	Blood	Specific gravity	Ketones	Bilirubin	Glucose	Pus cells	Epithelial cells	Intack red cells under microscopy
	G6PD test results Key						Sickling = Sickle cell slide test
	PD= Partial defect						Sickling POS = Positive test
	FD = full defect						Sickling Neg = Negative test
	ND = No defect

## Sheet: RAW-DATASET
BATCH NUMBER	PATIENT ID	AGE	GESTATIONAL WEEK	BLOOD GROUP	HEP.B STATUS	G6PD	HIV	SICKLING	WBC	RBC	HBG	HCT	MCV	MCH	MCHC	PLT	RDW-SD	RDW-CV	PDW	HPV	P-LCR	PCT			APP.	COLOUR	LEU	NIT	URO	PRO	PH	BLD	S.G.	KET	BIL	GLU	PUS	EPI	RBC	OTHERS
B 375	ASH 1000	26	24	O POS	NEG	ND		NEG	11.5	4.57	12.5	37.5	92.6	33.4	36.1	154	49.4								STRAW	CLEAR	POSITIVE+	NEG	POSITIVE+	TRACE	6.5	NEG	1.015	NEG	NEG	NEG
B 377	ASH 1001	24	24	O POS	NEG	ND		NEG	7.9	3.87	10.6	31.8	80.3	27.3	34.1	183	43.8								STRAW	CLEAR	POSITIVE+	NEG	NORMAL	NEG	6.5	NEG	1.02	NEG	NEG	NEG
B 378	ASH 1004	21	16	O POS	NEG	ND		NEG	6.8	3.84	11.3	33.9	79.6	29.4	37	241	36.4								STRAW	CLEAR	NEG	NEG	NORMAL	TRACE	7	NEG	1.02	NEG	NEG	NEG
B 380	ASH 1016	29	24	B POS	NEG	ND		NEG	9.2	3.91	10.8	32.4	80.1	27.6	34.5	264	45.5								STRAW	CLEAR	POSITIVE+	NEG	NORMAL	TRACE	6.5	NEG	1.02	NEG	NEG	NEG
B 386	ASH 1017	30	28	O POS	NEG	ND		NEG	7.2	5.04	14.1	42.3	78.8	27.9	35.5	183	40								STRAW	CLEAR	NEG	NEG	NORMAL	NEG	5	NEG	1.025	NEG	NEG	NEG
B 413	ASH 1054	38	16	A POS	NEG	ND			6.3	4.05	11.3	32.7	80.9	27.9	34.5	189	36.9								STRAW	CLOUDY	NEG	NEG	NORMAL	TRACE	6	NEG	1.03	NEG	NEG	NEG
B 392	ASH 1055	29	12		NEG	ND		NEG	8	3.8	10.9	32.7	83.5	28.6	34.3	327	45.5								STRAW	HAZY	NEG	NEG	NORMAL	NEG	5	NEG	1.01	NEG	NEG	NEG
B 394	ASH 1056	28	12		NEG	ND		NEG	8.7	3.95	9.7	29.1	74.6	24.5	32.9	269	40.7								STRAW	CLEAR	NEG	NEG	NORMAL	NEG	6.5	NEG	1.01	NEG	NEG	NEG
B 400	ASH 1058	35	16	O POS	NEG	ND			4.4	4.35	11.2	33.6	79.3	25.7	32.5	196	46.2								STRAW	CLEAR	NEG	NEG	NORMAL	NEG	5	NEG	1.015	NEG	NEG	NEG
B 401	ASH 1059	37	22	O POS	NEG	ND		NEG	5.7	4.1	11	33	83.2	26.8	32.2	208	51.8								AMBER	HAZY	POSITIVE+	NEG	NORMAL	TRACE	7.5	NEG	1.015	NEG	NEG	NEG
B 406	ASH 1063	20	24	O POS	NEG	ND		NEG	12	4.23	13	37	88.3	30.7	34.8	244	43.1								STRAW	CLEAR	POSITIVE++	NEG	NORMAL	TRACE	7.5	NEG	1.015	NEG	NEG	NEG
B 409	ASH 1064	20	32	B POS	NEG	ND		NEG	14.4	4	9.9	29.5	73.9	24.7	33.5	173	42.3								STRAW	CLEAR	NEG	NEG	NORMAL	NEG	6.5	NEG	1.015	NEG	NEG	NEG
B 410	ASH 1065	32	28	O POS	NEG	ND		POS	9.2	3.96	11.4	33.1	83.6	28.7	34.4	306	41.5								STRAW	CLEAR	NEG	NEG	NORMAL	NEG	5	NEG	1.025	NEG	NEG	NEG
B 414	ASH 1068	25	16	B POS	NEG	ND		NEG	8.5	4.54	12.5	36.4	80.2	27.5	34.3	236	40.7								STRAW	CLEAR	NEG	NEG	NORMAL	NEG	6	NEG	1.025	NEG	NEG	NEG
B 417	ASH 1071	24	12	O POS	NEG	ND		POS	8.3	4.56	12.1	36.5	80.2	26.5	33.1	237	43.8								STRAW	CLEAR	NEG	NEG	NORMAL	NEG	5	NEG	1.02	NEG	NEG	NEG
B 421	ASH 1073	26	14	O POS	NEG	ND		NEG	6.5	3.63	10.8	32.1	88.6	29.7	33.6	251	45.8								STRAW	CLEAR	POSITIVE+	NEG	NORMAL	POSITIVE+	6	NEG	1.02	NEG	NEG	NEG
B 423	ASH 1074	33	12	O POS	NEG	ND		NEG	6.8	4.15	12	36.2	87.3	28.9	33.1	341	49.3								STRAW	CLEAR	NEG	NEG	NORMAL	TRACE	7	TRACE	1.01	NEG	NEG	NEG
B 427	ASH 1076	19	14	B POS	NEG	ND		NEG	15.1	4.3	13.2	35.3	82.2	30.6	37.3	344	43.2								STRAW	CLEAR	NEG	NEG	NORMAL	NEG	6	NEG	1.015	NEG	NEG	NEG
B 429	ASH 1077	35	20	O POS	NEG	ND		NEG	12.8	2.82	12.4	30	106.5	43.9	41.3	324	53								STRAW	CLEAR	NEG	NEG	NORMAL	NEG	6	NEG	1.015	NEG	NEG	NEG
B 430	ASH 1078	18	16	O POS	NEG	ND		NEG	6.5	3.63	10.8	32.1	88.6	29.7	33.6	251	45.8								STRAW	CLEAR	NEG	NEG	NORMAL	NEG	6	NEG	1.01	NEG	NEG	NEG
B 431	ASH 1080	24	16	B POS	NEG	ND			7.9	3.99	12.8	38.4	96.3	32	33.3	309	52								STRAW	CLEAR	NEG	NEG	NORMAL	NEG	5	NEG	1.01	NEG	NEG	NEG
B 435	ASH 1084	25	16	A POS	NEG	ND		NEG	8.6	4.41	12.8	37.5	84.7	29	34.3	162	43.2								STRAW	CLEAR	NEG	NEG	NORMAL	NEG	5	NEG	1.015	NEG	NEG	NEG
B 334	ASH 11947	32	16	B POS	NEG	ND		NEG	5.5	4.84	12.8	38.4	75.2	26.4	35.2	189									STRAW	CLEAR	NEG	NEG	NORMAL	TRACE	5	NEG	1.02	NEG	NEG	NEG
B 344	ASH 12650	33	12	O POS	NEG	ND		NEG	4.4	4.04	13.1	35.8	88.8	32.4	36.5	226	42.1								STRAW	CLEAR	NEG	NEG	NORMAL	TRACE	6	NEG	1.03	NEG	NEG	NEG
B 343	ASH 12651	24	24	O NEG	NEG	ND		NEG	7.7	3.35	11.4	31.1	93.1	34	36.6	194	44.8								STRAW	CLEAR	POSITIVE++	NEG	NORMAL	NEG	6.5	TRACE	1.02	NEG	NEG	NEG
B 345	ASH 12652	26	12	O POS	NEG	ND		NEG	2.7	2.95	8	23.4	79.6	27.1	34.1	161	46.5								STRAW	CLEAR	NEG	NEG	NORMAL	NEG	7	NEG	1.015	NEG	NEG	NEG
B 346	ASH 12653	24	16		NEG	ND		NEG	6.7	3.74	13.3	35.9	96.1	35.5	37	199	50.1								STRAW	CLEAR	NEG	NEG	NORMAL	NEG	6	NEG	1.02	NEG	NEG	NEG
B 349	ASH 12654	23	16		NEG	ND		NEG	3.8	4.16	11.7	351	79.6	28.1	35.3	389	48.3								AMBER	CLEAR	TRACE	NEG	NORMAL	TRACE	5	NEG	1.02	NEG	NEG	NEG
B 347	ASH 12655	33	16		NEG	ND		NEG	4	4.19	11.8	33.3	79.5	28.1	35.4	381	49.1								STRAW	CLEAR	NEG	NEG	NORMAL	NEG	6	NEG	1.01	NEG	NEG	NEG
B 348	ASH 12656	34	12		NEG	ND		NEG	11.2	3.02	11.4	29.5	97.9	37.7	38.6	297	51.05								STRAW	CLEAR	NEG	NEG	NORMAL	TRACE	6	NEG	1.03	NEG	NEG	NEG
B 350	ASH 12657	33	20		NEG	ND		NEG	6.1	3.48	11.9	32.4	93.3	341	36.7	165	51								STRAW	CLEAR	NEG	NEG	NORMAL	NEG	7	NEG	1.015	NEG	NEG	NEG
B 351	ASH 12660	23	16		NEG	ND		NEG	3.9	4.27	11.7	34	79.7	27.4	34.4	401	43.9								STRAW	CLEAR	NEG	NEG	NORMAL	NEG	6	NEG	1.02	NEG	NEG	NEG
B 352	ASH 12662	35	16		NEG	ND		NEG	6.9	4.04	12.5	34.1	84.5	30.9	36.6	247	45.6								STRAW	CLEAR	NEG	NEG	NORMAL	NEG	6.5	NEG	1.02	NEG	NEG	NEG
B 355	ASH 12667	33	24		NEG	ND		NEG	4.5	3.16	10	29	91.9	31.6	34.4	118	51.8								STRAW	CLEAR	NEG	NEG	NORMAL	NEG	6	NEG	1.01	NEG	NEG	NEG
B 353	ASH 12672	37	32		NEG	ND		NEG	6.5	3.4	10.9	29.8	87.9	32	36.5	193	50.1								STRAW	CLEAR	POSITIVE+	NEG	NORMAL	TRACE	6	NEG	1.02	POSITIVE	NEG	NEG
B 356	ASH 12679	21	20	A POS	NEG	ND		NEG	7.1	2.82	10.7	28.3	100.6	37.9	37.8	244	48.3								STRAW	CLEAR	TRACE	NEG	NORMAL	TRACE	5	NEG	1.03	NEG	NEG	NEG
B 357	ASH 12681	18	14		NEG	ND		NEG	7.1	3.09	11.3	30.9	100.2	36.5	36.5	247	51.8								STRAW	CLEAR	NEG	NEG	NORMAL	NEG	6	NEG	1.015	NEG	NEG	NEG
B 358	ASH 12683	22	14	A POS	NEG	ND		NEG	8.8	3.92	13.3	35.5	90.8	33.9	37.4	349	47								STRAW	CLEAR	NEG	NEG	NORMAL	NEG	6	NEG	1.01	NEG	NEG	NEG
B 367	ASH 13380	42	16	O POS	NEG	ND		NEG	13.3	4.01	10.7	74.3	74.3	26.6	36	186	40.7								STRAW	CLEAR	NEG	NEG	NORMAL	NEG	8	NEG	1.03	NEG	NEG	NEG
B 390	ASH 13398	35	24		NEG	ND		NEG	9.5	4.99	13	39	73.9	26	35.3	269	41.5								STRAW	CLEAR	POSITIVE+	NEG	NORMAL	TRACE	6.5	NEG	1.02	NEG	NEG	NEG
B 391	ASH 13702	29	16	A POS	NEG	ND		NEG	8.8	4.52	11	33	73.1	24.3	33.3	247	44.7								STRAW	CLEAR	NEG	NEG	NORMAL	TRACE	6	NEG	1.025	NEG	NEG	NEG
B 381	ASH 13706	19	12	O POS	NEG	ND		NEG	7.8	5.28	13	39	68.1	24.6	36.2	189	36								STRAW	CLEAR	NEG	NEG	NORMAL	NEG	5	NEG	1.025	NEG	NEG	NEG
B 382	ASH 13707	26	20		NEG	ND		NEG	7.5	4.79	14.2	42.6	79.6	29.6	37.2	227	42.3								STRAW	CLEAR	NEG	NEG	NORMAL	NEG	5	NEG	1.03	NEG	NEG	NEG
B 389	ASH 13710	39	16		NEG	ND		NEG	7	4.91	14.5	43.5	79.5	29.5	37.1	240	38.4								STRAW	CLEAR	POSITIVE+	NEG	NORMAL	TRACE	7	NEG	1.02	NEG	NEG	NEG
B 383	ASH 13711	35	16		NEG	ND		NEG	87	4.27	12.8	38.4	82	29.9	36.5	281	43.8								STRAW	CLEAR	NEG	NEG	NORMAL	NEG	6	NEG	1.02	NEG	NEG	NEG
B 384	ASH 13712	37	18		NEG	ND		NEG	9.5	4.51	13.7	41.1	83.6	30.3	36.3	215	42.3								STRAW	CLEAR	NEG	NEG	NORMAL	NEG	5	NEG	1.01	NEG	NEG	NEG
B 385	ASH 13714	27	20		NEG	ND		NEG	7.8	4.23	10.2	30.6	71.1	24.1	34	230	43.1								STRAW	CLEAR	NEG	NEG	NORMAL	NEG	5	NEG	1.02	NEG	NEG	NEG
B 388	ASH 13715	25	14	B POS	NEG	ND		NEG	6	5.05	11.8	35.4	72	23.3	32.5	230	43.6								STRAW	CLOUDY	POSITIVE+	NEG	NORMAL	TRACE	6.5	TRACE	1.015	NEG	NEG	NEG
B 387	ASH 13718	28	16		NEG	ND		NEG	7.2	4.5	11.9	35.7	77.3	26.4	34.2	220	40.7								STRAW	CLEAR	NEG	NEG	NORMAL	NEG	6	NEG	1.02	NEG	NEG	NEG
B 393	ASH 14274	38	16		NEG	ND		NEG	4.7	4.07	11.8	35.4	81.4	28.9	35.6	164	37.6								STRAW	CLEAR	NEG	NEG	NORMAL	NEG	5	NEG	1.02	NEG	NEG	NEG
B 395	ASH 14277	37	14		NEG	ND		NEG	4.7	6.23	14.1	42.3	67.7	22.6	33.4	208	34.5								STRAW	CLEAR	NEG	NEG	NORMAL	NEG	5	NEG	1.015	NEG	NEG	NEG
B 396	ASH 14278	30	16	O POS	NEG	ND			5.6	3.57	11.3	33.9	88.8	31.6	35.6	104	45.5								STRAW	CLEAR	NEG	NEG	NORMAL	NEG	5	NEG	1.02	NEG	NEG	NEG
B 398	ASH 14288	42	14	O POS	NEG	ND			7.3	4.29	13.2	39.6	89.2	30.7	34.5	256	47.8								STRAW	HAZY	NEG	NEG	NORMAL	NEG	7.5	NEG	1.015	NEG	NEG	NEG
B 397	ASH 14292	30	24	O POS	NEG	ND		NEG	8.6	4.17	10.6	31.8	78.7	25.4	32.3	335	59.6								STRAW	CLEAR	NEG	NEG	NORMAL	NEG	7	NEG	1.01	NEG	NEG	NEG
B 399	ASH 14297	45	20	B POS	NEG	ND			9.1	4.47	12.5	37.5	84.2	27.9	33.2	119	48.6								STRAW	CLEAR	NEG	NEG	NORMAL	NEG	5	NEG	1.02	NEG	NEG	NEG
B 402	ASH 14303	42	16	B POS	NEG	ND			7.5	4.56	13.4	40.2	85.1	29.3	34.5	164	40								STRAW	CLEAR	NEG	NEG	NORMAL	NEG	5	NEG	1.02	NEG	NEG	NEG
B 403	ASH 14305	20	16	B POS	NEG	ND			5.9	4.07	11.4	34.2	81.2	28	34.1	190	48.6								STRAW	CLEAR	NEG	NEG	NORMAL	NEG	5	NEG	1.02	NEG	NEG	NEG
B 404	ASH 14307	34	14	A POS	NEG	ND			12.6	4.24	13.2	39.6	91.4	31.1	33.4	178	50.2								STRAW	CLEAR	NEG	NEG	NORMAL	TRACE	6	NEG	1.025	NEG	NEG	NEG
B 405	ASH 14310	42	28	O POS	NEG	ND		NEG	8.2	4.52	12.1	36.3	80.2	26.7	34.1	178	43.1								STRAW	CLEAR	NEG	NEG	NORMAL	NEG	8	NEG	1.01	NEG	NEG	NEG
B 408	ASH 14556	20	16	B POS	NEG	ND			7.6	3.66	11.5	34.6	94.7	31.4	33.2	307	54.2								STRAW	CLEAR	NEG	NEG	NORMAL	NEG	6	NEG	1.015	NEG	NEG	NEG
B 407	ASH 14557	20	30	B POS	NEG	ND			8.9	4.75	13.6	39.1	82.4	28.6	34.7	319	41.5								STRAW	CLEAR	NEG	NEG	NORMAL	NEG	5	NEG	1.015	NEG	NEG	NEG
B 411	ASH 14561	18	16	O POS	NEG	ND			6.9	4.98	13	38.6	77.7	26.1	33.6	197	50.2								STRAW	CLEAR	NEG	NEG	NORMAL	NEG	6	NEG	1.01	NEG	NEG	NEG
B 412	ASH 14563	18	12	O POS	NEG	ND		NEG	7.5	4.56	10.6	32.2	70.8	23.2	32.9	311	40								STRAW	CLEAR	POSITIVE+++	NEG	NORMAL	TRACE	7.5	NEG	1.015	NEG	NEG	NEG
B 428	ASH 14564	28	12	O POS	NEG	ND		NEG	12.8	4.25	12.4	37.7	88.8	29.1	32.8	202	52								STRAW	CLOUDY	POSITIVE++	NEG	NORMAL	TRACE	9	NEG	1.015	NEG	NEG	NEG
B 432	ASH 14570	22	16	A POS	NEG	ND			9.4	4.35	9.3	29.4	67.6	21.3	31.6	497	43.2								STRAW	CLOUDY	POSITIVE+++	NEG	NORMAL	NEG	5	NEG	1.025	NEG	NEG	NEG
B 433	ASH 14571	32	28	O POS	POS	ND		NEG																	STRAW	CLEAR	NEG	NEG	NORMAL	NEG	6	NEG	1.02	NEG	NEG	NEG
B 434	ASH 14574	25	32	O POS	NEG	ND		NEG	7.3	3.54	10.5	31	87.8	29.6	33.8	265	44.1								STRAW	CLEAR	NEG	NEG	NORMAL	NEG	5	NEG	1.015	NEG	NEG	NEG
B 419	ASH 14579	27	20	O POS	NEG	FD		NEG	8.9	3.3	11.3	33	100.3	34.2	34.2	224	53								STRAW	CLEAR	POSITIVE+++	NEG	NORMAL	POSITIVE+	6	TRACE	1.025	NEG	NEG	NEG
B 418	ASH 14581	26	16	B POS	NEG	ND		NEG	11	3.96	11.1	32.8	82.9	28	33.8	195	50.3								STRAW	HAZY	TRACE	NEG	NORMAL	NEG	5	NEG	1.03	NEG	NEG	NEG
B 420	ASH 14583	37	16	A POS	NEG	ND		NEG	6.8	4.98	11.4	35.6	71.5	22.8	32	210	45								STRAW	CLEAR	NEG	NEG	NORMAL	NEG	6.5	NEG	1.01	NEG	NEG	NEG
B 416	ASH 14584	24	18	B POS	NEG	ND		NEG	8.9	3.31	9.5	28.7	86.9	28.7	33.1	174	49.4								AMBER	CLEAR	NEG	NEG	NORMAL	TRACE	6	NEG	1.02	NEG	NEG	NEG
B 422	ASH 14585	21	16	O POS	NEG	ND		NEG	8.1	3.46	11.8	34.4	99.6	34.1	34.3	219	53.8								AMBER	CLEAR	NEG	NEG	NORMAL	NEG	5	NEG	1.02	NEG	NEG	NEG
B 424	ASH 14593	22	20	B POS	NEG	ND			9.5	3.96	12	36.5	92.3	30.3	32.8	248	53								STRAW	CLEAR	NEG	NEG	NORMAL	NEG	5	NEG	1.01	NEG	NEG	NEG
B 425	ASH 14594	24	16	A POS	NEG	ND		NEG	6.2	3.8	10.5	31	81.7	27.6	33.8	227	47.6								STRAW	HAZY	POSITIVE+	NEG	NORMAL	NEG	6	NEG	1.02	NEG	NEG	NEG
B 426	ASH 14596	31	12	B POS	NEG	ND		NEG	6.9	4.81	13.3	41.4	86.1	27.6	32.1	186	46.7								STRAW	CLEAR	NEG	TRACE	NORMAL	TRACE	5	NEG	1.01	NEG	NEG	NEG
B 415	ASH 327	23	12	B POS	NEG	ND		NEG	8.3	4.5	12.9	37.2	82.8	28.6	34.6	180	41.5								STRAW	CLEAR	NEG	NEG	NORMAL	TRACE	5	NEG	1.025	NEG	NEG	NEG
B 360	ASH 567	31	16	A POS	NEG	ND		NEG	6.26	3.91	11.1	33.3	85.1	28.5	33.5	205	45.6								STRAW	CLEAR	NEG	NEG	NORMAL	TRACE	5	NEG	1.025	NEG	NEG	NEG
B 361	ASH 575	32	16	O POS	NEG	ND		NEG	7.1	2.8	11	30.1	82.2	25.2	30.1	220	48.7								STRAW	CLEAR	NEG	NEG	NORMAL	NEG	6	NEG	1.025	NEG	NEG	NEG
B 354	ASH 7811	40	24		NEG	ND		NEG	10	3.85	13.3	35.5	92.3	34.5	37.4	286	53.6								STRAW	CLEAR	NEG	NEG	NORMAL	NEG	8	NEG	1.02	NEG	NEG	NEG
B 324	ASH 850	20	20	O POS	NEG	ND		NEG	8.3	2.24	14.3	42.9	106	62.9	59.4	208									STRAW	CLEAR	POS	NEG	NORMAL	NEG	6	NEG	1.015	NEG	NEG	NEG
B 323	ASH 851	34	12	B POS	NEG	ND		NEG	7.3	7.99	12.3	67.4	84.4	15.3	185.2	190									STRAW	CLEAR	NEG	NEG	NORMAL	NEG	7	NEG	1.01	NEG	NEG	NEG
B 379	ASH 852	26	24	O POS	NEG	ND		NEG	6.9	4.94	12.1	336.3	71.9	24.4	34	213	47.8								STRAW	CLEAR	NEG	NEG	NORMAL	NEG	5	NEG	1.015	NEG	NEG	NEG
B 325	ASH 853	37	12	O POS	NEG	ND		NEG	6.5	1.28	7.7	23.1	91.1	27.5	308	82									STRAW	HAZY	POS(++)	NEG	NORMAL	NEG	5	NEG	1.03	NEG	POS++	NEG
B 327	ASH 856	24	16	O POS	NEG	ND		NEG	6.5	3.95	10.8	32.1	81.2	27.3	33.7	221	47.6								STRAW	CLEAR	NEG	NEG	NORMAL	NEG	5	NEG	1.02	NEG	NEG	NEG
B 326	ASH 857	27	15	O POS	NEG	ND		NEG																	STRAW	HAZY	NEG	NEG	NORMAL	NEG	6.5	NEG	1.015	NEG	NEG	NEG
B 328	ASH 860	28	16		NEG	ND		NEG																	STRAW	CLEAR	NEG	NEG	NORMAL	NEG	6.5	NEG	1.01	NEG	NEG	NEG
B 330	ASH 861	35	20	A POS	NEG	ND		NEG	6.3	3.52	9.8	29.4	65.7	27.8	42.4	148									STRAW	HAZY	NEG	NEG	NORMAL	NEG	6	NEG	1	NEG	POS	NEG
B 329	ASH 862	31	16	B POS	NEG	ND		NEG	7	3.35	10.3	30.9	92.5	30.7	33.3	249	50.3								STRAW	CLEAR	NEG	NEG	NORMAL	NEG	6.5	NEG	1.02	NEG	POS+	NEG
B 333	ASH 866	31	20	O POS	NEG	ND		NEG	9.5	1.72	13	39	108.9	75.5	69.5	190									AMBER	HAZY	NEG	NEG	NORMAL	POSITIVE++	6	NEG	1.02	NEG	NEG	NEG
B 331	ASH 871	30	12		NEG	ND		NEG	6.2	3.52	12.3	36.9	104.8	34.9	33.3	187									AMBER	HAZY	NEG	NEG	NORMAL	NEG	5	NEG	1.01	NEG	NEG	NEG
B 332	ASH 875	27	14	O NEG	NEG	ND		NEG	9	5.36	12.9	38.7	87.8	24	27.4	301									STRAW	CLEAR	NEG	NEG	NORMAL	NEG	6.5	NEG	1.025	POS+	NEG	NEG
B 337	ASH 876	32	24	A POS	NEG	ND		NEG	9.6	1.28	9.2	27.6	82.1	328.5	418.1	59									STRAW	HAZY	NEG	NEG	NORMAL	NEG	6	NEG	1.02	NEG	NEG	NEG
B 339	ASH 877	24	12	O POS	NEG	ND		NEG	5.9	1.39	11.7	35.1	92	300	334.2	70									STRAW	CLEAR	TRACE	NEG	NORMAL	TRACE	5	NEG	1.015	NEG	NEG	NEG
B 338	ASH 878	36	12	A POS	NEG	ND		NEG	9.2	1.82	9.5	28.5	81.1	52.1	64.6	107									STRAW	CLEAR	NEG	NEG	NORMAL	NEG	7	NEG	1.015	NEG	NEG	NEG
B 341	ASH 879	25	12	O POS	NEG	ND		NEG	6.7	2.68	12.5	28.5	76.5	46.6	60.9	145									AMBER	CLEAR	POSITIVE++	NEG	NORMAL	POSITIVE++	7	NEG	1.015	NEG	NEG	NEG
B 335	ASH 881	25	12	A POS	NEG	ND		POS	8.4	2.75	8.2	21.1	77	29.8	38.8	152									STRAW	CLEAR	NEG	NEG	NORMAL	NEG	5	NEG	1.0115	NEG	NEG	NEG
B 336	ASH 882	18	20	AB POS	NEG	ND		NEG	6.3	1.73	8	24	62	109.5	177.7	79									STRAW	CLEAR	POS(++)	NEG	NORMAL	TRACE	6.5	NEG	1.01	NEG	NEG	NEG
B 340	ASH 883	29	12	B POS	NEG	ND		NEG	6.8	1.29	11.9	35.7	77.8	410.3	540.9	72									STRAW	CLEAR	NEG	NEG	NORMAL	TRACE	5	NEG	1.03	NEG	POS+	NEG
B 342	ASH 885	26	20	O POS	POS	ND		NEG																	STRAW	CLEAR	POSITIVE+	NEG	NORMAL	NEG	5	NEG	1.02	NEG	NEG	NEG
B 359	ASH 931	25	16	A POS	NEG	FD		NEG	7.1	3.09	11.3	33.9	100.2	36.5	36.5	247	42.3								STRAW	CLEAR	NEG	NEG	NORMAL	TRACE	6	NEG	1.025	NEG	NEG	NEG
B 362	ASH 955	33	24	O POS	POS	ND		NEG																	STRAW	CLEAR	NEG	NEG	NORMAL	NEG	7	NEG	1.015	NEG	NEG	NEG
B 364	ASH 956	24	16		NEG	ND		NEG	6.48	4.63	12.3	37	82	27.3	34.3	228	47.4								AMBER	CLEAR	NEG	NEG	NORMAL	POSITIVE	6	NEG	1.01	NEG	NEG	NEG
B 365	ASH 958	39	16	O POS	NEG	ND		NEG	5.87	4.51	12.4	37	82	28.5	33.3	228	47.6								STRAW	CLEAR	NEG	NEG	NORMAL	TRACE	5	NEG	1.03	NEG	NEG	NEG
B 366	ASH 959	31	12	O POS	NEG	ND		NEG	4.14	3.99	11.7	34.4	86.3	28.3	34	232	47.4								STRAW	CLEAR	POSITIVE+	NEG	NORMAL	NEG	8	NEG	1.015	NEG	NEG	NEG
B 363	ASH 968	31	12		NEG	ND		NEG	6.53	3.5	10	29.9	85.5	28.5	33.3	185	47.5								STRAW	CLEAR	POSITIVE+	NEG	NORMAL	NEG	8	POSITIVE+++	1.015	NEG	NEG	NEG
B 368	ASH 985	34	16	O POS	NEG	ND		NEG	14	4.41	12.8	38.4	81	29	35.2	363	46.2								STRAW	CLOUDY	POSITIVE+++	NEG	NORMAL	TRACE	5	NEG	1.025	NEG	NEG	NEG
B 370	ASH 988	18	20	A POS	NEG	ND		NEG	7.9	2.86	8.8	26.4	89.5	30.7	34.5	170	56.5								STRAW	CLOUDY	POSITIVE+++	NEG	POSITIVE+	TRACE	7.5	NEG	1.01	NEG	NEG	NEG
B 369	ASH 989	20	16	A POS	NEG	ND		NEG	7	3.67	10.7	32.1	79.5	29.1	36.7	363	45.5								STRAW	CLEAR	NEG	NEG	NORMAL	NEG	6	NEG	1.01	POSITIVE+	NEG	NEG
B 371	ASH 990	21	24	B POS	NEG	ND		NEG	8	3.76	11	33	90.4	29.2	32.4	330	447.1								STRAW	HAZY	NEG	NEG	NORMAL	TRACE	6.5	NEG	1.015	NEG	NEG	NEG
B 372	ASH 991	22	16	O POS	NEG	ND		NEG	10.1	8.66	15.5	46.5	82.2	31.7	38.6	133	37.6								STRAW	CLEAR	POSITIVE++	NEG	NORMAL	POSITIVE+	8	NEG	1.015	NEG	NEG	NEG
B 373	ASH 992	37	14	O POS	NEG	ND		POS	13.2	4.4	12.9	38.7	80.7	29.3	36.3	418	47.7								STRAW	CLOUDY	NEG	NEG	NORMAL	TRACE	5	NEG	1.02	NEG	NEG	NEG
B 376	ASH 994	30	24	A POS	NEG	ND		NEG	9.2	5.88	17.4	52.2	81.1	29.5	36.5	204	41.5								STRAW	CLEAR	NEG	NEG	NORMAL	TRACE	5	NEG	1.03	NEG	NEG	NEG
B 374	ASH 995	35	28	O POS	NEG	ND		NEG	8	3.77	11.9	35.7	85.7	31.5	36.8	294	40								STRAW	CLEAR	NEG	NEG	NORMAL	TRACE	6	NEG	1.02	NEG	NEG	NEG
B 001	ERHK 001	33	33	O POS	NEG	FD		.	12.38	3.31	9.8	29.1	87.9	29.6	33.7	196	41.5	13.2	13.6	11.5	36.4	0.22			CLOUDY	STRAW	15	NEG	0.2(+-3.5)	15+-(0.15)	6	NEG	1	NEG	NEG	NEG	2	4	0	NONE
B 002	ERHK 002	35	35	B POS	NEG	ND		.	7.95	4.32	11.4	33.3	77.1	26.4	34.2	190	38.4	13.9	10	9.8	24	0.19			CLEAR	STRAW	15	NEG	0.2(+-3.5)	15+-(0.15)	5	NEG	1.01	NEG	NEG	NEG	1	2	0	NONE
B 003	ERHK 003	27	36	A POS	POS	ND		.	5.21	4.2	12	34.5	82.1	28.6	34.8	202	38.2	12.9	12.8	10.6	30.9	0.21			CLEAR	STRAW	15	NEG	0.2(+-3.5)	15+-(0.15)	5	NEG	1.01	NEG	NEG	NEG	1	2	0	NONE
B 004	ERHK 004	38	33	B POS	NEG	ND		.	6.1	5.01	12.7	38.9	77.6	25.3	32.6	252	39.9	14.6	10.9	10	25.3	0.25			CLEAR	STRAW	15	NEG	0.2(+-3.5)	15+-(0.15)	5	NEG	1.01	NEG	NEG	NEG	1	5	0	NONE
B 005	ERHK 005	27	32	A POS	POS	ND		.	7.65	4.02	11	32.3	80.3	27.4	34.1	149	39.7	13.7	11.9	10.6	30.5	0.16			CLEAR	STRAW	15	NEG	0.2(+-3.5)	15+-(0.15)	6	NEG	1.01	NEG	NEG	NEG	2	6	0	NONE
B 006	ERHK 006	27	32	O NEG	NEG	ND		.	9.76	4.52	11.1	33.2	73.5	24.6	33.4	210	36.7	13.9	9.5	9.4	19.8	0.2			CLEAR	STRAW	15	NEG	0.2(+-3.5)	15+-(0.15)	5	NEG	1	NEG	NEG	NEG	1	2	0	NONE
B 007	ERHK 007	38	32	AB POS	NEG	ND		.	7.19	3.64	10.7	30.7	84.3	29.4	34.9	217	38.5	12.6	12.7	11.4	35.6	0.25			CLEAR	STRAW	15	NEG	0.2(+-3.5)	15+-(0.15)	6.5	NEG	1.01	NEG	NEG	NEG	1	2	0	NONE
B 008	ERHK 008	29	30	B POS	NEG	ND		.	6.84	3.69	9.9	29.5	79.9	26.8	33.6	205	35.3	12.2	11.7	10.8	30.6	0.22			CLEAR	STRAW	15	NEG	0.2(+-3.5)	15+-(0.15)	7.5	NEG	1.01	NEG	NEG	NEG	2	2	0	NONE
B 009	ERHK 009	35	41	B POS	NEG	ND		.	8.47	3.71	9.8	29	78.2	26.4	33.8	211	39.3	13.8	11.4	10.2	26.7	0.22			HAZY	STRAW	15	NEG	0.2(+-3.5)	30+-(0.3)	6	NEG	1.01	NEG	NEG	NEG	2	3	0	NONE
B 010	ERHK 010	26	24	B POS	NEG	ND		.	5.44	3.67	10	29.5	80.4	27.2	33.9	162	35.7	12.2	15.6	12.1	41.2	0.19			CLEAR	STRAW	15	NEG	0.2(+-3.5)	15+-(0.15)	7	NEG	1.015	NEG	NEG	NEG	1	2	0	NONE
B 011	ERHK 011	31	26	B POS	NEG	ND		.	6.48	4.45	11.2	33.2	74.6	25.2	33.7	161	35	13.1	10.3	9.5	22.1	0.15			CLEAR	STRAW	15	NEG	0.2(+-3.5)	15+-(0.15)	5	NEG	1.01	NEG	NEG	NEG	2	2	0	NONE
B 012	ERHK 012	29	32	O POS	NEG	ND		.	6.53	3.41	8.4	25.7	74.9	24.5	32.7	177	41.2	15.3	14.5	11.2	35.5	0.2			CLEAR	STRAW	15	NEG	0.2(+-3.5)	15+-(0.15)	6	NEG	1.01	NEG	NEG	NEG	1	1	0	NONE
B 013	ERHK 013	32	29	O POS	NEG	ND		POS-AS	7.04	3.66	10.3	27	73.8	28.1	38.1	138	38.5	14.9	10.6	9.8	23.7	0.14			CLEAR	STRAW	70	32(+)	NEG	1.0(2+)	7.5	NEG	1.015	NEG	NEG	NEG	5	6	0	NONE
B 014	ERHK 014	17	39	O POS	NEG	ND		POS-AS	8.2	4.36	10.4	30.5	70	23.9	34.1	241	35.7	14.4	8	8.4	13.1	0.2			CLEAR	STRAW	125	32(+)	3.2	NEG	6.5	NEG	1.01	NEG	NEG	NEG	6	3	0	NONE
B 015	ERHK 015	36	35	O POS	NEG	ND		NEG	9.83	4.23	9.6	28.9	68.3	22.7	33.2	218	37.9	15.8	9.8	9.9	24	0.22			CLEAR	STRAW	125	32(+)	3.2	NEG	7	NEG	1.005	NEG	NEG	NEG	4	2	0	NONE
B 016	ERHK 016	20	32	A POS	NEG	ND		NEG	9.06	3.53	9.4	27.7	78.5	26.6	33.9	199	38.2	13.3	10	9.6	21.3	0.19			HAZY	STRAW	70	32(+)	3.2	NEG	7.5	NEG	1.005	NEG	NEG	NEG	5	1	0	RODS
B 017	ERHK 017	31	36	B POS	NEG	ND		NEG	6.5	4.94	10.8	32.4	65.6	21.9	33.3	189	34.8	15.3	11.5	10.3	28.6	0.19			CLEAR	STRAW	125	32(+)	3.2	NEG	8	NEG	1.01	NEG	NEG	NEG	4	3	0	NONE
B 018	ERHK 018	32	36	B POS	NEG	ND		NEG	6.89	5.04	13.7	39.7	78.8	27.2	34.5	388	38.5	13.6	10.2	9.7	22.8	0.37			CLEAR	STRAW	70	32(+)	3.2	1.0(2+)	6	NEG	1.025	NEG	NEG	60(2+)	3	1	0	YLC+
B 019	ERHK 019	36	37	O POS	NEG	ND		NEG	6.43	3.79	10.4	29.3	77.3	27.4	35.5	151	38.3	13.6	11.4	10.2	26.9	0.15			CLEAR	STRAW	70	32(+)	3.2	NEG	6.5	NEG	1.015	NEG	NEG	NEG	9	2	0	NONE
B 020	ERHK 020	40	34	O POS	NEG	ND		POS-AS	7.05	3.73	10.5	30.4	81.5	28.2	34.5	248	39.5	13.4	8.4	8.8	15.5	0.22			CLEAR	STRAW	70	32(+)	NORMAL	NEG	8	NEG	1.005	NEG	NEG	NEG	4	1	0	YLC+
B 021	ERHK 021	17	37	AB POS	NEG	ND		NEG	11.38	4.13	10.5	31.3	75.8	25.4	33.5	328	47.5	17.6	9.2	8.9	16.3	0.29			CLEAR	STRAW	70	32(+)	3.2	NEG	6.5	NEG	1.01	NEG	NEG	NEG	5	2	0	NONE
B 022	ERHK 022	30	34	A POS	NEG	ND		NEG	7.3	3.73	9.7	28.4	76.1	26	34.2	197	37.9	13.9	8.8	9.1	17.2	0.18			HAZY	STRAW	125	32(+)	3.2	NEG	7	NEG	1.01	NEG	NEG	NEG	10	4	0	RODS
B 023	ERHK 023	33	34	B POS	NEG	ND		NEG	8.58	4.43	10.8	31.5	71.1	24.4	34.3	153	36	14.3	12.2	10.3	28.7	0.16			.	.	.	.	.	.	.	NEG	.	.	.	.	.	.	.	.
B 024	ERHK 024	28	36	B POS	NEG	ND		NEG	13.33	4.96	8.5	27.2	54.8	17.1	31.3	236	45.1	25	.	.	.	.			HAZY	STRAW	70	128(3+)	3.2	NEG	6.5	NEG	1.01	NEG	NEG	NEG	12	3	0	RODS
B 025	ERHK 025	40	31	O NEG	NEG	ND		NEG	9.16	4.25	11.3	33.6	79.1	26.6	33.6	136	39.7	14.1	12.5	10.9	32.7	0.15			CLEAR	STRAW	TRACE	NEG	3.2	NEG	6.5	NEG	1.015	NEG	NEG	30(2+)	2	5	0	NONE
B 026	ERHK 026	36	32	O POS	NEG	ND		NEG	8.08	4.06	10.2	26.7	65.8	25.1	38.2	154	52.4	23.5	.	.	.	.			CLEAR	STRAW	70	NEG	3.2	TRACE	6.5	NEG	1.03	NEG	NEG	NEG	2	1	0	NONE
B 027	ERHK 027	40	36	A POS	NEG	ND		NEG	7.02	3.49	10.3	29.1	83.4	29.5	35.4	184	44.7	14.8	10.2	9.9	24.2	0.18			CLEAR	STRAW	70	32(+)	3.2	NEG	6.5	NEG	1	NEG	NEG	NEG	1	2	0	NONE
B 028	ERHK 028	30	36	A POS	NEG	ND		POS-AS	9.48	4.59	10.8	31	75.8	26.4	34.8	234	35.5	13.1	10.8	10	24.5	0.23			CLEAR	STRAW	70	32(+)	3.2	NEG	6	NEG	1.015	NEG	NEG	NEG	1	1	0	NONE
B 029	ERHK 029	38	25	A POS	NEG	ND		NEG	7.81	3.8	9.1	26.9	70.8	23.9	33.8	184	35.6	14.1	15.3	11.2	36.7	0.21			CLEAR	STRAW	70	NEG	3.2	NEG	6.5	NEG	1.02	NEG	NEG	NEG	2	5	0	NONE
B 030	ERHK 030	30	32	O POS	NEG	ND		NEG	6.06	3.53	10.8	29.9	84.7	30.6	36.1	146	42.1	13.6	10.3	10	25.3	0.15			CLEAR	STRAW	125	32(+)	3.2	0.3(+)	7	NEG	1.01	NEG	NEG	NEG	4	5	0	NONE
B 031	ERHK 031	24	31	O POS	NEG	ND		POS-AS	6.76	3.32	8.3	24.5	73.8	25	33.9	267	39.8	14.8	8.7	8.9	16.5	0.24			CLEAR	STRAW	70	NEG	3.2	NEG	6.5	NEG	1.015	NEG	NEG	NEG	3	6	0	NONE
B 032	ERHK 032	27	29	O POS	NEG	ND		NEG	11.7	3.94	8.8	26	66	22.3	33.8	231	33.1	14.1	9.8	9.4	21.4	0.22			HAZY	STRAW	70	NEG	3.2	0.3(+)	7.5	NEG	1.015	NEG	NEG	NEG	10	30	0	NONE
B 033	ERHK 033	26	37	B POS	NEG	ND		NEG	6.64	4.04	10.7	31.4	77.7	26.5	34.1	300	37	13.2	8.7	9.1	17.4	0.27			CLEAR	STRAW	70	NEG	3.2	3.0(3+)	7	NEG	1.005	NEG	NEG	NEG	3	5	0	NONE
B 034	ERHK 034	32	37	O POS	NEG	ND		NEG	8.2	3.71	10.4	29.6	79.8	28	35.1	189	38.7	13.6	8.5	9.1	16.9	0.17			HAZY	STRAW	125	NEG	3.2	1.0(2+)	6.5	NEG	1.01	NEG	NEG	NEG	3	14	0	NONE
B 035	ERHK 035	27	32	O POS	NEG	ND		NEG	9.7	4.46	11.4	33.1	74.2	25.6	34.4	302	33.3	12.4	9	8.9	15.1	0.27			CLEAR	STRAW	70	32(+)	3.2	NEG	7.5	NEG	1	NEG	NEG	NEG	2	5	0	NONE
B 036	ERHK 036	33	37	B POS	NEG	ND		NEG	7.17	3.57	10.2	28	78.4	28.6	36.4	192	40	14	11	10.3	27.2	0.2			CLEAR	STRAW	TRACE	NEG	3.2	NEG	7	NEG	1.005	NEG	NEG	NEG	2	2	0	NONE
B 037	ERHK 037	31	31	O POS	NEG	ND		NEG	7.67	3.83	9.4	26.2	68.4	24.5	35.9	180	37.7	15.2	8.6	8.7	14.5	0.16			CLEAR	STRAW	70	NEG	3.2	NEG	6.5	NEG	1.025	NEG	NEG	NEG	2	4	0	NONE
B 038	ERHK 038	15	33	O POS	NEG	ND		NEG	7.63	3.96	10.4	29.9	75.5	26.3	34.8	234	36.1	13.3	9.2	9	17.5	0.21			CLEAR	STRAW	70	NEG	3.2	NEG	8.5	NEG	1	NEG	NEG	NEG	2	3	0	NONE
B 039	ERHK 039	16	35	O POS	NEG	ND		NEG	7.42	4.19	10.8	30.6	73	25.8	35.3	243	35.4	13.4	7.2	7.8	8.8	0.19			HAZY	STRAW	70	NEG	3.2	0.3(+)	7.5	NEG	1.005	NEG	NEG	NEG	2	2	0	NONE
B 040	ERHK 040	25	29	O POS	NEG	ND		NEG	13.18	4.54	13	38.4	84.6	28.6	33.9	144	43.2	14.1	11.5	10	25.6	0.14			CLEAR	STRAW	70	NEG	3.2	NEG	7	NEG	1.005	NEG	NEG	NEG	2	5	0	NONE
B 041	ERHK 041	32	26	O POS	NEG	ND		NEG	5.75	4.89	13	38.8	79.3	26.6	33.5	172	39.4	13.8	9.6	9.7	21.7	0.17			HAZY	STRAW	TRACE	NEG	3.2	NEG	6.5	NEG	1.015	NEG	NEG	NEG	3	2	0	NONE
B 042	ERHK 042	28	36	AB POS	NEG	ND		NEG	6.99	3.83	9.9	29.8	77.8	25.8	33.2	176	38.7	13.6	12.5	10.7	30.9	0.19			CLEAR	STRAW	15	NEG	0.2(3.5)	NEG	7.5	NEG	1.005	NEG	NEG	NEG	5	25	0	NONE
B 043	ERHK 043	23	14	A POS	NEG	ND		POS-AS	8.03	4.03	10.7	31	76.9	26.6	34.5	231	35.6	12.9	10.5	10.1	26.1	0.23			CLEAR	STRAW	70	NEG	3.2	NEG	6.5	NEG	1.01	NEG	NEG	NEG	1	2	0	NONE
B 044	ERHK 044	32	39	A POS	NEG	ND		NEG	9.24	4.57	11.6	34.6	75.7	25.4	33.5	190	45.1	16.5	9.7	9.7	22.4	0.18			CLEAR	STRAW	70	NEG	3.2	NEG	6.5	NEG	1.005	NEG	NEG	NEG	1	3	0	NONE
B 045	ERHK 045	32	22	B POS	NEG	ND		NEG	7.88	4.31	10.8	32.3	74.9	25.1	33.4	242	35.6	13.2	7.6	8	9	0.18			CLEAR	STRAW	70	NEG	3.2	NEG	6.5	NEG	1.03	NEG	NEG	NEG	2	2	0	NONE
B 046	ERHK 046	37	30	A POS	NEG	ND		POS-AS	4.11	3.94	11.8	33.7	85.5	29.9	35	60	41.6	13.3	18.4	12.6	45.1	0.08			CLEAR	STRAW	TRACE	32(+)	3.2	NEG	6.5	NEG	1	NEG	NEG	NEG	1	1	0	NONE
B 047	ERHK 047	34	25	B POS	NEG	ND		NEG	6.01	3.82	10.5	30.3	79.3	27.5	34.7	150	39.3	13.8	20.1	12.4	43.2	0.19			CLEAR	AMBER	TRACE	NEG	3.2	0.3(+)	6	NEG	1.025	NEG	NEG	NEG	2	2	0	NONE
B 048	ERHK 048	19	39	O POS	NEG	ND		NEG	9.13	4.04	10.2	30.4	75.2	25.2	33.6	170	36	13.5	11.5	10.7	30.3	0.18			CLEAR	STRAW	70	NEG	3.2	NEG	6.5	NEG	1.015	NEG	NEG	NEG	2	4	0	NONE
B 049	ERHK 049	32	28	O POS	NEG	ND		NEG	7.44	3.95	11.2	29.9	75.7	28.4	37.5	202	39.1	14.3	15.4	11.2	36.1	0.23			CLEAR	STRAW	70	NEG	3.2	TRACE	7.5	NEG	1.005	NEG	NEG	NEG	1	3	0	NONE
B 050	ERHK 050	25	36	O POS	NEG	ND		POS-AS	7	3.68	8.7	24.4	66.3	23.6	35.7	269	36.7	15.5	9.8	9.1	18.2	0.25			CLEAR	STRAW	TRACE	NEG	3.2	NEG	7	NEG	1.005	NEG	NEG	NEG	1	2	0	NONE
B 051	ERHK 051	25	18	A POS	NEG	ND		POS-AS	10.64	3.91	10.5	27.8	71.1	26.9	37.8	222	33.9	13.3	10.9	9.8	24	0.22			CLEAR	STRAW	TRACE	32(+)	3.2	NEG	6.5	NEG	1	NEG	NEG	NEG	2	6	0	NONE
B 052	ERHK 052	34	36	O POS	NEG	ND		NEG	9.8	4.18	10.4	29.6	70.8	24.9	35.1	211	37.8	15.1	12.1	10.7	30.7	0.23			CLOUDY	STRAW	125	128(+++)	3.2	NEG	7	NEG	1.005	NEG	NEG	NEG	3	>30	0	RODS
B 053	ERHK 053	28	32	O POS	NEG	ND		NEG	7.05	4.2	10.7	29.8	71	25.5	35.9	168	33.9	13.3	14	11.2	34.8	0.19			CLEAR	STRAW	NEG	NEG	16	0.3(+)	7	NEG	1.005	NEG	17	NEG	2	2	0	NONE
B 054	ERHK 054	31	28	A POS	NEG	ND		NEG	10.75	4.09	10.2	29.9	73.1	24.9	34.1	224	41.9	16.3	8.4	9.4	21	0.21			CLEAR	STRAW	RRACE	NEG	3.2	NEG	6	NEG	1	NEG	NEG	NEG	2	2	0	NONE
B 055	ERHK 055	29	34	O POS	NEG	PD		NEG	5.99	3.34	10.2	28.4	85	30.5	35.9	195	40.4	13.2	10.4	10	24	0.19			HAZY	STRAW	NEG	NEG	16	TRACE	7	NEG	1.01	NEG	NEG	NEG	2	7	0	NONE
B 056	ERHK 056	35	32	O POS	NEG	ND		POS-AS	8.41	3.12	9.2	26.9	86.2	29.5	34.2	282	40.3	12.9	7.9	8.6	12.7	0.24			CLEAR	STRAW	NEG	NEG	16	NEG	6.5	NEG	1.005	NEG	NEG	NEG	2	3	0	NONE
B 057	ERHK 057	26	33	A POS	NEG	ND		NEG	8.12	3.8	11	34.3	89.6	28.7	32.1	161	40.7	12.4	11	10.3	27.2	0.17			HAZY	STRAW	125	NEG	16	1.0(+++)	6	TRACE	1.03	8	17	NEG	10	5	2	NONE
B 058	ERHK 058	29	27	O POS	NEG	ND		NEG	6.32	3.79	11.3	33.1	87.3	29.8	34.1	204	39.9	12.8	11	10.6	29.1	0.22			CLEAR	STRAW	TRACE	NEG	NEG	NEG	6	NEG	1.005	NEG	NEG	NEG	2	6	0	NONE
B 059	ERHK 059	34	24	O POS	NEG	ND		NEG	6.92	4.06	11.5	35.6	87.7	28.3	32.3	257	44.4	14	9.5	10	23.7	0.26			HAZY	STRAW	500	NEG	NEG	TRACE	7	NEG	1.01	NEG	NEG	NEG	2	5	0	NONE
B 060	ERHK 060	29	27	O POS	NEG	ND		NEG	8.08	3.04	9	28.4	93.4	29.6	31.7	254	49	14.5	10.3	9.9	23.3	0.25			CLEAR	STRAW	NEG	NEG	3.2	NEG	6.5	NEG	1.01	NEG	NEG	NEG	2	2	0	NONE
B 061	ERHK 061	28	20	O NEG	NEG	ND		NEG	7.82	3.93	11.4	34	86.5	29	33.5	205	43.7	13.7	10.7	10.3	27	0.21			CLEAR	STRAW	NEG	NEG	3.2	NEG	7.5	NEG	1.01	NEG	NEG	NEG	2	3	0	NONE
B 062	ERHK 062	24	16	A POS	NEG	ND		NEG	7.57	3.77	10.4	31.9	84.6	27.6	32.6	127	40.9	13.2	10.7	10.5	25.9	0.13			CLEAR	STRAW	TRACE	NEG	3.2	NEG	6.5	NEG	1.015	NEG	NEG	NEG	1	3	0	NONE
B 063	ERHK 063	28	16	O POS	NEG	ND		NEG	7.4	3.96	11.3	33.5	84.6	28.5	33.7	240	41.4	13.3	8.5	9.3	17.7	0.22			.	.	.	.	.	.	.	NEG	.	NEG	NEG	NEG	1	6	0	NONE
B 064	ERHK 064	28	17	B POS	NEG	ND		NEG	7.42	4.64	13.5	40.4	87.1	29.1	33.4	206	41.9	13.3	10.3	10.2	24.7	0.21			CLEAR	STRAW	TRACE	NEG	3.2	TRACE	5	NEG	1.025	NEG	NEG	NEG	1	6	0	NONE
B 065	ERHK 065	25	35	O POS	NEG	ND		NEG	8.03	4.19	11.1	34	81.1	26.5	32.6	166	38.9	13.3	13.6	11	33.7	0.18			HAZY	STRAW	125	NEG	3.2	NEG	6.5	NEG	1.005	NEG	NEG	NEG	5	1	0	NONE
B 066	ERHK 066	33	24	B POS	NEG	ND		NEG	7.21	3.77	9.7	30	79.6	25.7	32.3	260	40.4	14	8	8.4	12.1	0.22			CLEAR	STRAW	TRACE	NEG	3.2	NEG	6.5	NEG	1.01	4	SMALL	NEG	2	10	0	NONE
B 067	ERHK 067	38	38	O POS	NEG	ND		NEG	8.58	4.77	12.6	39.4	82.6	26.4	32	294	42.5	14.3	10.6	9.8	23.3	0.29			CLEAR	STRAW	TRACE	NEG	3.2	NEG	6.5	NEG	1.015	NEG	NEG	NEG	1	1	0	NONE
B 068	ERHK 068	33	26	O POS	NEG	ND		NEG	5.76	4.44	12.1	34.8	78.4	27.3	34.8	259	38.7	13.6	11.8	11	31.1	0.29			CLEAR	STRAW	NEG	NEG	3.2	NEG	6	NEG	1.005	NEG	NEG	NEG	3	7	0	NONE
B 069	ERHK 069	30	21	O POS	NEG	ND		NEG	7.64	3.77	9.8	29.8	79	26	32.9	225	38.7	13.5	10.1	9.9	22.9	0.22			CLEAR	STRAW	TRACE	NEG	3.2	NEG	5	NEG	1.015	NEG	NEG	NEG	2	2	0	NONE
B 070	ERHK 070	29	35	AB POS	NEG	ND		NEG	8.09	4.04	10.8	34	84.2	26.7	31.8	213	41.6	13.6	8.5	8.8	15.5	0.19			CLEAR	STRAW	NEG	NEG	3.2	NEG	6	NEG	1.03	NEG	NEG	NEG	2	8	0	NONE
B 071	ERHK 071	31	39	B POS	NEG	ND		NEG	6.48	5.39	11.8	37.7	69.9	21.9	31.3	215	37.1	15.1	12.9	10.8	32.7	0.23			CLEAR	STRAW	TRACE	NEG	3.2	NEG	6.5	NEG	1.015	NEG	NEG	NEG	2	4	0	NONE
B 072	ERHK 072	35	38	B POS	NEG	ND		NEG	10.19	4.76	13	41.2	86.6	27.3	31.6	303	46	14.5	10.4	10.2	25.8	0.31			CLEAR	STRAW	70	NEG	NORMAL	TRACE	6.5	NEG	1.015	NEG	NEG	NEG	6	5	0	NONE
B 073	ERHK 073	28	34	A POS	NEG	ND		NEG	6.36	3.47	9.4	30.8	88.8	27.1	30.5	193	46.5	14.6	9.7	9.8	22.8	0.19			CLEAR	STRAW	500	NEG	3.2	NEG	6	NEG	1.01	NEG	NEG	NEG	10	3	0	NONE
B 074	ERHK 074	22	36	A POS	NEG	ND		NEG	8.42	4.16	10.5	33.6	80.8	25.2	31.3	237	45.1	15.5	11.5	10.6	29.9	0.25			CLEAR	STRAW	TRACE	NEG	NORMAL	0.3(+)	6	NEG	1.01	NEG	NEG	NEG	2	1	0	NONE
B 075	ERHK 075	34	38	O POS	NEG	ND		NEG	9	4.38	11	34.7	79.2	25.1	31.7	223	44.8	15.6	14.4	11.3	36.5	0.25			HAZY	STRAW	125	POS	3.2	NEG	6.5	NEG	1.01	NEG	NEG	NEG	5	23	0	NONE
B 076	ERHK 076	32	26	O POS	NEG	ND		NEG	8.16	3.96	11	31.8	80.3	27.8	34.6	212	39.8	13.8	11.9	10.6	28.5	0.22			CLEAR	STRAW	TRACE	NEG	3.2	NEG	7	NEG	1.005	NEG	NEG	NEG	2	2	0	NONE
B 077	ERHK 077	31	32	A POS	POS	ND		NEG	10.88	3.72	11.3	34.5	92.7	30.4	32.8	163	47	13.8	13.1	11.5	37.3	0.19			CLEAR	STRAW	TRACE	POS	3.2	NEG	6.5	NEG	1.015	NEG	NEG	NEG	5	20	0	NONE
B 078	ERHK 078	31	36	B POS	NEG	ND		NEG	6.74	4	10.2	32.1	80.3	25.5	31.8	174	42	14.5	15.2	11.3	38.2	0.2			CLEAR	STRAW	TRACE	NEG	3.2	TRACE	6.5	NEG	1.025	NEG	NEG	NEG	2	2	0	NONE
B 079	ERHK 079	36	37	AB POS	NEG	ND		NEG	5.09	4.71	12.3	36.6	77.7	26.1	33.6	171	36.1	13.3	11.4	10.5	27.9	0.18			CLEAR	STRAW	TRACE	NEG	3.2	NEG	7	NEG	1.01	NEG	NEG	NEG	1	4	0	NONE
B 080	ERHK 080	29	32	O POS	NEG	ND		NEG	8.18	3.98	12.1	36	90.5	30.4	33.6	205	43.1	13.1	9.1	9.3	17.9	0.19			CLEAR	STRAW	NEG	NEG	3.2	TRACE	6	NEG	1.025	NEG	NEG	30(2++)	2	2	0	NONE
B 081	ERHK 081	28	31	A POS	NEG	ND		NEG	7.48	3.6	9.5	29.9	83.1	26.4	31.8	239	38.4	12.6	13.2	11.2	34.7	0.27			CLEAR	STRAW	TRACE	NEG	3.2	NEG	6.5	NEG	1.005	NEG	NEG	NEG	1	1	0	NONE
B 082	ERHK 082	31	18	O POS	NEG	ND		NEG	7.15	3.9	11	31.1	79.7	28.2	35.4	169	38.5	13.5	13.7	11	34.2	0.19			CLEAR	STRAW	TRACE	NEG	3.2	NEG	6	NEG	1.005	NEG	NEG	NEG	2	5	0	BACT+1
B 083	ERHK 083	28	33	B POS	NEG	ND		NEG	8.68	3.8	9.8	30.8	81.1	25.8	31.8	283	42	14.3	8.4	8.9	14.5	0.25			CLEAR	STRAW	TRACE	NEG	3.2	NEG	7.5	NEG	1.015	NEG	NEG	NEG	1	1	1	BACT+1
B 084	ERHK 084	33	24	B POS	NEG	ND		NEG	6.48	4.07	10.6	33.5	82.3	26	31.6	254	40.9	13.7	11.6	10.6	28.5	0.27			CLEAR	STRAW	70	NEG	3.2	NEG	7	NEG	1.01	NEG	NEG	NEG	1	1	0	NONE
B 085	ERHK 085	15	39	O POS	NEG	ND		NEG	10.6	3.45	7.4	24.5	71	21.4	30.2	304	42.5	16.7	7.8	8.8	14.6	0.27			HAZY	STRAW	125	NEG	3.2	TRACE	7	NEG	1.01	NEG	NEG	NEG	2	5	0	NONE
B 086	ERHK 086	21	23	O POS	NEG	ND		NEG	9.23	4.28	11.4	35.9	83.9	26.6	31.8	211	41.5	13.7	11.8	10.5	28.2	0.22			HAZY	STRAW	500	NEG	3.2	TRACE	7.5	NEG	1.01	NEG	NEG	NEG	10	2	0	NONE
B 087	ERHK 087	35	38	A POS	NEG	ND		NEG	6.59	3.72	9.7	31.8	85.5	26.1	30.5	200	50.8	16.4	16.7	11.7	40	0.23			CLEAR	STRAW	125	NEG	3.2	NEG	6.5	NEG	1.015	NEG	NEG	NEG	4	2	0	NONE
B 088	ERHK 088	31	38	O POS	NEG	ND		NEG	7.78	4.49	11.6	36.7	81.7	25.8	31.6	168	41.9	14.5	12.9	10.8	32.1	0.18			CLEAR	STRAW	TRACE	NEG	3.2	TRACE	6.5	NEG	1.015	NEG	NEG	NEG	2	4	0	NONE
B 089	ERHK 089	28	36	B POS	NEG	ND		NEG	7.78	4.49	11.6	36.7	81.7	25.8	31.6	168	41.9	14.5	12.9	10.8	32.1	0.18			CLEAR	STRAW	70	NEG	3.2	TRACE	6.5	NEG	1.025	NEG	NEG	NEG	1	2	0	NONE
B 090	ERHK 090	26	32	B NEG	NEG	ND		NEG	9.31	4.12	10.1	32.5	78.9	24.5	31.1	237	38.3	13.4	10.3	9.8	22.9	0.23			CLEAR	STRAW	125	NEG	3.2	TRACE	6.5	NEG	1.03	NEG	NEG	NEG	1	2	0	NONE
B 091	ERHK 091	27	38	A POS	NEG	ND		NEG	10.19	5.15	13.2	42.2	81.9	25.6	31.3	255	41.8	14.2	9.5	9.4	18.9	0.24			.	.	.	.	.	.	.	.	.	.	.	.	.	.	.	.
B 092	ERHK 092	26	39	O POS	NEG	ND		NEG	4.36	3.63	10	31.5	86.8	27.5	31.7	276	37.4	11.8	8.2	8.5	11.8	0.23			.	.	.	.	.	.	.	.	.	.	.	.	.	.	.	.
B 093	ERHK 093	30	26	O POS	NEG	FD		NEG	7.88	3.72	10.8	33.5	90.1	29	32.2	265	46.5	14.2	8.8	8.8	15.1	0.23			CLEAR	STRAW	TRACE	NEG	3.2	TRACE	6.5	NEG	1.02	NEG	NEG	NEG	2	3	0	NONE
B 094	ERHK 094	32	26	O POS	NEG	ND		NEG	6.93	3.93	11.5	33.2	84.5	29.3	34.6	188	37.8	12.5	11.3	10	25	0.19			CLEAR	STRAW	TRACE	NEG	3.2	TRACE	7.5	NEG	1.005	NEG	NEG	NEG	2	8	0	NONE
B 095	ERHK 095	25	22	O POS	NEG	ND		NEG	7.57	3.93	9.8	30.7	78.1	24.9	31.9	257	37.8	13.2	11.8	10.6	30.1	0.27			CLEAR	STRAW	125	NEG	3.2	NEG	6.5	NEG	1.01	NEG	NEG	NEG	3	2	0	NONE
B 096	ERHK 096	31	37	O POS	NEG	ND		NEG	9.61	3.36	9.7	28.1	83.6	28.9	34.5	452	38.7	12.8	10.1	9.9	22.6	0.42			CLEAR	STRAW	TRACE	NEG	3.2	NEG	6	NEG	1.02	NEG	NEG	NEG	2	3	0	NONE
B 097	ERHK 097	23	20	O POS	NEG	ND		NEG	9.83	4.11	10.8	35	85.2	26.3	30.9	262	42.2	13.6	11.1	10.3	25.9	0.27			.	.	.	.	.	.	.	.	.	.	.	.	.	.	.	NONE
B 098	ERHK 098	30	30	O NEG	NEG	ND		NEG	8.86	3.64	8.2	26.5	72.8	22.5	30.9	29.4	41.3	15.7	11.4	10.1	26.6	0.3			CLOUDY	STRAW	125	NEG	3.2	NEG	6	NEG	1.01	NEG	NEG	NEG	>30	>30	0	NONE
B 099	ERHK 099	33	25	O NEG	NEG	ND		NEG	4.71	3.65	10	31.3	85.8	27.4	31.9	155	38.5	12.3	10.4	10.1	25.6	0.16			HAZY	STRAW	125	NEG	16	NEG	6.5	NEG	1.01	NEG	NEG	NEG	3	5	0	NONE
B 100	ERHK 100	18	20	O POS	NEG	ND		NEG	5.86	5.06	10.4	34.6	68.4	20.6	30.1	125	39.9	16.3	10.9	9.7	24.1	0.12			CLEAR	STRAW	125	NEG	3.2	TRACE	6	NEG	1.025	NEG	NEG	NEG	8	3	0	NONE
B 101	ERHK 101	28	35	O NEG	NEG	ND		NEG	7.33	3.75	11.1	34	90.7	29.6	32.6	196	47.1	14.8	11.5	10.7	30.3	0.21			CLEAR	AMBER	TRACE	NEG	3.2	TRACE	6.5	NEG	1.015	NEG	NEG	NEG	1	1	0	NONE
B 102	ERHK 102	30	20	A POS	NEG	ND		NEG	12.59	4.35	12.1	37.7	86.7	27.8	32.1	269	44.2	14.2	13.6	11	33.9	0.3			CLOUDY	STRAW	500	NEG	3.2	0.3(+0	6	NEG	1.025	NEG	NEG	NEG	>30	3	0	NONE
B 103	ERHK 103	34	37	B POS	POS	ND		NEG	7.02	4.58	11.5	36.4	79.5	25.1	31.6	211	42.6	14.7	11.2	10.1	26	0.21			CLEAR	STRAW	NEG	NEG	3.2	NEG	6.5	NEG	1.02	NEG	NEG	NEG	4	1	0	NONE
B 104	ERHK 104	28	18	B NEG	NEG	ND		NEG	5.92	4.69	13.7	40.3	85.9	29.2	34	259	40.8	13.2	9.7	9.6	20.8	0.25			CLEAR	STRAW	125	POS	3.2	NEG	7	NEG	1.005	NEG	NEG	NEG	3	3	0	NONE
B 105	ERHK 105	18	24	A POS	NEG	ND		NEG	8.51	3.34	9.7	28.9	86.5	29	33.6	225	43	13.7	11.4	10.4	27.8	0.23			HAZY	STRAW	TRACE	NEG	3.2	NEG	8	NEG	1	NEG	NEG	NEG	2	4	0	NONE
B 106	ERHK 106	37	32	O POS	NEG	ND		NEG	6.06	3.65	9.5	30.3	83	26	31.4	284	43.6	14.4	8.4	8.9	15.3	0.25			CLEAR	STRAW	TRACE	NEG	3.2	NEG	7	NEG	1.01	NEG	NEG	NEG	2	6	0	NONE
B 107	ERHK 107	33	37	AB POS	NEG	ND		POS-AS	6.64	4.28	12.2	36.7	85.7	28.5	33.2	205	41.9	13.5	12.9	10.8	32.8	0.22			CLEAR	STRAW	NEG	NEG	3.2	NEG	6	NEG	1.025	NEG	NEG	NEG	1	1	0	NONE
B 108	ERHK 108	38	38	O POS	NEG	ND		NEG	8.84	4.77	11.6	36.6	76.7	24.3	31.7	254	40.6	14.8	11.9	10.4	28.9	0.26			CLEAR	STRAW	TRACE	NEG	3.2	0.3(+)	6.5	NEG	1.02	NEG	NEG	NEG	2	10	0	NONE
B 109	ERHK 109	41	19	O POS	NEG	ND		NEG	6.9	4.36	12.1	35.2	80.7	27.8	34.4	241	41.9	14.3	11.7	10.7	30	0.26			CLEAR	STRAW	TRACE	NEG	3.2	NEG	6.5	NEG	1.005	NEG	NEG	NEG	1	2	0	NONE
B 110	ERHK 110	34	32	O POS	NEG	ND		NEG	7.43	4.61	11.2	36.1	78.3	24.3	31	182	42.3	15.1	14.7	11.1	35.2	0.2			HAZY	STRAW	TRACE	NEG	3.2	0.3(+)	6.5	NEG	1.025	NEG	NEG	NEG	1	3	0	NONE
B 111	ERHK 111	36	37	A NEG	NEG	ND		NEG	7.45	3.83	10.9	33.8	88.3	28.4	32.2	141	41.2	12.9	10.5	10.5	27.9	0.15			HAZY	STRAW	TRACE	NEG	16	TRACE	7	TRACE	1.015	1.5	NEG	NEG	2	2	6	NONE
B 112	ERHK 112	35	37	AB POS	NEG	ND		NEG	7.14	4.15	11.9	36.1	87	28.7	33	260	42.4	13.2	13.1	11.3	34.4	0.29			HAZY	STRAW	TRACE	NEG	3.2	TRACE	6.5	NEG	1.02	NEG	NEG	NEG	2	3	0	NONE
B 113	ERHK 113	26	36	A POS	NEG	ND		POS-AS	12.75	3.74	10.6	32.3	86.4	28.3	223	47.2	15.2	9.7	9.4	20.5	0.21	0			CLEAR	STRAW	125	NEG	3.2	NEG	6.5	NEG	1.005	NEG	NEG	NEG	10	4	0	NONE
B 114	ERHK 114	27	29	O POS	NEG	ND		NEG	8.2	3.49	10.4	32.6	93.4	29.8	31.9	183	55.2	16.1	15	11.3	37.3	0.21			CLEAR	STRAW	125	NEG	16	TRACE	7.5	NEG	1.01	NEG	NEG	NEG	3	1	0	NONE
B 115	ERHK 115	26	34	B POS	NEG	ND		POS-SC	8.36	4.17	8.8	25.7	61.6	21.1	34.2	160	40	18.7	.	.	.	.			HAZY	STRAW	TRACE	NEG	16	NEG	6.5	NEG	1.015	NEG	NEG	NEG	2	1	0	NONE
B 116	ERHK 116	30	36	A POS	NEG	ND		NEG	9.42	3.66	9.6	31.2	85.2	26.2	30.8	314	44.9	14.8	11.8	10.5	29.4	0.33			HAZY	STRAW	NEG	NEG	3.2	NEG	6	NEG	1.03	NEG	NEG	NEG	3	3	0	NONE
B 117	ERHK 117	22	25	B POS	NEG	ND		POS-AS	13.53	2.03	6.2	18.7	92.1	30.5	33.2	228	71.7	22.4	11.1	10.5	28.4	0.24			HAZY	AMBER	70	NEG	32(+)	0.3(+)	6	NEG	1.015	NEG	SMALL	NEG	2	2	0	NONE
B 118	ERHK 118	30	25	A POS	POS	ND		NEG	5.43	3.87	10.9	33.5	86.6	28.2	32.5	180	39.3	12.3	11.3	10.8	29.4	0.19			HAZY	STRAW	TRACE	NEG	3.2	NEG	6.5	NEG	1.005	NEG	NEG	NEG	10	5	0	NONE
B 119	ERHK 119	36	28	O POS	NEG	ND		NEG	7.61	3.84	9.6	29.6	77.1	25	32.4	180	40.2	14.5	10.4	10	25	0.18			HAZY	STRAW	TRACE	NEG	3.2	TRACE	6.5	NEG	1.025	NEG	NEG	NEG	1	2	0	NONE
B 120	ERHK 120	28	31	A POS	NEG	FD		NEG	7.09	2.42	7.3	23.6	97.5	30.2	30.9	194	18.9	17.7	10.1	9.5	21	0.18			CLEAR	STRAW	TRACE	NEG	16	TRACE	7	NEG	1.01	NEG	NEG	NEG	1	3	0	NONE
B 121	WA001	38	28	A POS	NEG	ND		NEG	5.6	3.39	9.3	29.8	88	27.6	31.4	206	38.6	0.125	16.5	9.3	0.234	1.91			CLOUDY	STRAW		NEG	NORMAL	TRACE	5	NEG	1.02	NEG	NEG	NEG	3	20	0
B 122	WA002	22	14	B POS	NEG	ND		NEG	6.6	3.51	9.6	28.6	81.4	27.4	33.6	254	43.4	0.152	15.6	9.5	0.243	2.42			HAZY	STRAW	NEG	NEG	NORMAL	NEG	7	NEG	1.015	NEG	NEG	NEG	1	10	0
B 123	WA003	26	14	B POS	NEG	ND		NEG	4.8	4.17	12.1	36.3	87.1	29.1	33.4	263	38.1	0.124	15.9	9.1	0.209	2.4			HAZY	STRAW	NEG	NEG	NORMAL	NEG	6	NEG	1.02	NEG	NEG	NEG	2	8	0
B 124	WA004	35	32	O POS	NEG	ND		NEG	7	3.64	10.9	34	93.5	29.9	32	107	42	0.128	17.1	9.6	0.275	1.03			CLOUDY	STRAW	++	NEG	NORMAL	NEG	7	NEG	1.01	NEG	NEG	NEG	20	18	0
B 125	WA005	34	16	O POS	NEG	ND		NEG	5	4.18	12.3	38.1	91.1	29.4	32.3	197	39	0.122	15.7	8.6	0.177	1.7			CLEAR	STRAW	NEG	NEG	NORMAL	NEG	6	NEG	1.025	NEG	NEG	NEG	1	2	0
B 126	WA006	31	20	O POS	NEG	ND		NEG	7.5	2.71	7.7	24.2	89.2	28.4	31.8	212	39.3	0.125	16.5	9	0.216	1.9			CLEAR	STRAW	NEG	NEG	NORMAL	+	6	NEG	1.02	NEG	NEG	NEG	1	3	0
B 127	WA007	18	20	AB POS	NEG	ND		NEG	8.1	3.15	9.2	28.6	90.8	29.2	32.2	256	44	0.138	15.8	8.3	0.159	2.12			HAZY	STRAW	++	+	NORMAL	NEG	8	TRACE	1.015	NEG	NEG	NEG	8	2	1
B 128	WA008	17	28	O POS	NEG	ND		POS	7.3	3.08	9.2	28.5	92.6	29.9	32.3	199	42.8	0.132	16.3	9	0.211	1.79			CLEAR	STRAW	NEG	NEG	NORMAL	NEG	8.5	NEG	1.005	NEG	NEG	NEG	2	6	0
B 129	WA009	22	20	A POS	NEG	ND		NEG	7.5	3.68	10.3	32.6	88.7	27.9	31.5	175	43.3	0.139	16.3	9.4	0.242	1.64			HAZY	STRAW	+	NEG	NORMAL	NEG	7	NEG	1.01	NEG	NEG	NEG	8	15	0
B 130	WA010	44	16	B POS	NEG	ND		NEG	7.7	3.88	10.5	33.9	87.3	27	31	210	38.3	0.125	16.2	9.5	0.241	1.99			HAZY	STRAW	TRACE	NEG	NORMAL	NEG	5	NEG	1.025	NEG	NEG	++++	3	4	0
B 131	WA011	14	16	O POS	NEG	ND		NEG	7.2	3.79	10.3	32.4	85.5	27.1	31.8	352	40.3	0.134	15.5	7.6	0.121	2.67			CLOUDY	STRAW	++	NEG	NORMAL	+	7	+	1.015	NEG	NEG	NEG	12	6	8
B 132	WA012	23	14	O POS	POS	ND		POS	5.5	3.68	10	30.2	82.2	27.1	33	217	37.1	0.129	16.4	9.9	0.275	2.16			HAZY	STRAW	NEG	NEG	NORMAL	NEG	5	NEG	1.015	NEG	NEG	NEG	2	3	0
B 133	WA013	36	16	O POS	NEG	PD		NEG	4	3.39	9.6	30.1	88.8	28.4	32	191	39.1	0.125	16	8.4	0.163	1.6			CLEAR	STRAW	NEG	NEG	NORMAL	NEG	8	NEG	1.015	NEG	NEG	NEG	1	2	0
B 134	WA014	44	14	A POS	NEG	ND		NEG	8.1	3.57	10.5	32.9	92.2	29.3	31.8	368	43.3	0.134	15.4	9	0.193	3.33			HAZY	STRAW	NEG	NEG	NORMAL	TRACE	6	NEG	1.02	+	NEG	NEG	2	4	0
B 135	WA015	32	16	O POS	NEG	ND		NEG	7.3	4.48	11.4	36.2	80.7	25.5	31.6	249	36.6	0.129	16	10.1	0.277	2.5			HAZY	STRAW	NEG	NEG	NORMAL	+	6	NEG	1.03	NEG	NEG	NEG	3	6	0
B 136	WA016	35	14	O POS	NEG	ND		POS	3.7	4.3	9.5	30.7	71.5	22.1	30.9	242	35.6	0.142	15.2	7.7	0.121	1.87			HAZY	STRAW	TRACE	NEG	NORMAL	NEG	7	NEG	1.015	NEG	NEG	NEG	3	4	0
B 137	WA017	37	16	O POS	NEG	ND		NEG	6.8	3.63	10.2	32.6	90.1	28.1	31.2	235	42.1	0.133	15.6	8	0.139	1.88			HAZY	STRAW	TRACE	NEG	NORMAL	NEG	8	NEG	1.005	NEG	NEG	NEG	4	8	0
B 138	WA018	23	24	B POS	NEG	ND		NEG	5.6	3.2	10.1	31.1	97.1	31.5	32.5	224	41.7	0.122	15.6	9.4	0.216	2.11			HAZY	STRAW	NEG	NEG	NORMAL	TRACE	6	NEG	1.03	NEG	NEG	NEG	2	2	0
B 139	WA019	21	24	O POS	NEG	ND		NEG	6.7	3.64	11.4	34.8	95.6	31.3	32.7	257	40	0.119	16	7.9	0.15	2.03			HAZY	STRAW	NEG	NEG	NORMAL	NEG	5	NEG	1.015	NEG	NEG	NEG	1	5	0
B 140	WA020	18	20	O POS	NEG	PD		NEG	6.2	2.93	9	25.7	87.6	30.6	34.9	243	37.4	0.122	15.4	8	0.132	1.94			CLEAR	STRAW	NEG	NEG	NORMAL	TRACE	8.5	NEG	1.005	NEG	NEG	NEG	1	2	0
B 141	WA021	27	39	O POS	NEG	ND		NEG	5.4	4.23	10.6	34.8	82.2	25.1	30.5	170	46.6	0.161	17	10.8	0.362	1.83			CLEAR	STRAW	NEG	NEG	NORMAL	TRACE	7	NEG	1.015	NEG	NEG	NEG	2	4	0
B 142	WA022	30	16	O POS	NEG	PD		NEG	6.9	3.88	12.9	38.9	100.1	33.1	33.1	222	44.3	0.126	16.2	8.9	0.208	1.98																	0
B 143	WA023	28	16	B POS	NEG	ND		NEG	6	3.44	9.6	30	87.1	27.8	31.9	98	38.7	0.127	16.6	10.6	0.332	1.04			CLEAR	STRAW	NEG	NEG	NORMAL	TRACE	8	NEG	1.01	NEG	NEG	NEG	2	3	0
B 144	WA024	33	14	A POS	POS	ND		NEG	5.5	4.23	11.6	36.3	85.9	27.4	31.9	186	38.5	0.128	16.1	8.8	0.196	1.63			HAZY	STRAW	TRACE	NEG	NORMAL	NEG	6	NEG	1.015	NEG	NEG	NEG	5	15	0
B 145	WA025	25	20	A POS	NEG	ND		NEG	6.9	3.53	10.2	32.3	91.6	28.9	31.5	385	41	0.128	15.6	9.1	0.202	3.52			CLOUDY	STRAW	NEG	NEG	NORMAL	NEG	7.5	NEG	1.01	+	NEG	NEG	4	20	0
B 146	WA026	34	14	O POS	NEG	ND		NEG	9.8	4.58	12.9	40.8	89.1	28.2	31.6	403	39.4	0.126	15.5	8.8	0.182	3.57			CLEAR	STRAW	NEG	NEG	NORMAL	TRACE	5	NEG	1.03	NEG	NEG	NEG	3	3	0
B 147	WA027	33	20	B POS	NEG	ND		NEG	9.5	4.22	11.3	34.6	81.8	26.7	32.7	287	40.1	0.139	15.5	9.9	0.261	2.83			CLOUDY	STRAW				TRACE	7		1.02				1	3	0
B 148	WA028	18	20	B POS	POS	ND		POS	5.3	2.73	8.5	26.5	96.9	31.2	32.2	240	43.5	0.128	15.8	9.2	0.205	2.21			HAZY	STRAW	TRACE			TRACE	7		1.01				6	12	0
B 149	WA029	20	20	O POS	NEG	ND		NEG	8.4	3.05	8.7	28.3	92.7	28.4	30.6	220	47.9	0.147	16.1	9.5	0.242	2.1			HAZY	STRAW	++				7		1.01				12	10	0
B 150	WA030	26	28	A POS	NEG	ND		NEG	5.5	3.43	10.6	31.7	92.4	30.9	33.4	188	39.6	0.122	16.2	8.6	0.185	1.61			HAZY	STRAW				TRACE	6		1.015				2	5	0
B 151	WA031	38	20	B POS	NEG	ND		NEG	5.9	4.29	9.7	32.4	75.4	22.5	29.8	222	38.6	0.145	16.1	8.8	0.211	1.96			HAZY	STRAW	+			TRACE	6		1.02				6	6	0
B 152	WA032	22	16	AB NEG	NEG	ND		NEG	8.5	3.56	9.2	29.4	82.6	25.9	31.3	318	39.3	0.135	15.6	9.1	0.202	2.89			HAZY	STRAW	TRACE			TRACE	7		1.01				3	6	0
B 153	WA033	39	16	O POS	POS	ND		POS	4.9	3.23	9.7	30.2	93.6	30.1	32.2	158	39.1	0.119	16.2	9.5	0.226	1.5			HAZY	STRAW	+				7.5		1.01				8	8	0
B 154	WA034	38	16	A POS	NEG	ND		NEG	7.7	3.39	10.3	32.3	95.3	30.5	32	324	39.9	0.119	15.3	8.3	0.145	2.7			HAZY	STRAW	TRACE			TRACE	5		1.025				4	4	0
B 155	WA035	34	36	A POS	POS	ND		NEG	6.7	3.59	10.9	33.7	93.7	30.3	32.3	279	44.3	0.135	15.6	9.5	0.235	2.66			HAZY	STRAW	++			TRACE	7		1.015				15	6	0
B 156	WA036	25	36	O POS	POS	ND		POS	6.1	4.05	10.6	32.6	80.3	26.1	32.6	305	39.4	0.14	15.8	7.3	0.12	2.22			CLEAR	STRAW					6.5		1.015				3	2	0
B 157	WA037	25	26	O POS	NEG	ND		NEG	7.2	4.29	11.8	36.5	85.5	27.4	32.3	232	40.3	0.135	16.5	9.3	0.236	2.15			HAZY	STRAW	+			++	6.5		1.015				6	3	0
B 158	WA038	35	33	B POS	NEG	PD		NEG	9.1	3.42	11	33.1	96.8	32.2	33.2	215	40.6	0.119	16.3	8.8	0.202	1.88			HAZY	STRAW	+				7.5		1.015				4	2	0
B 159	WA039	34	26	B POS	NEG	ND		NEG	10.1	3.56	9.9	32	89.9	27.9	31.1	230	39.6	0.125	15.9	7.9	0.14	1.81			CLOUDY	STRAW	++				6		1.015				15	10	0
B 160	WA040	57	24	B POS	NEG	ND		NEG	5.4	3.71	10.8	33	89	29.1	32.7	186	39.7	0.127	15.7	8.1	0.152	1.5			HAZY	STRAW	TRACE				7.5		1.01				5	5	0
B 161	WA041	21	28	B POS	NEG	ND		NEG	4.2	3.18	9.4	29.4	92.4	29.5	31.9	183	46.9	0.144	15.4	7.5	0.116	1.38			HAZY	STRAW					8		1.01				1	8	0
B 162	WA042	30	32	B POS	NEG	ND		NEG	8.3	3.3	7.5	24.5	74.5	22.7	30.5	262	33.7	0.129	16.2	8.5	0.194	2.23			CLOUDY	STRAW	TRACE			TRACE	6		1.025				6	>30	0
B 163	WA043	33	20	O NEG	NEG	PD		NEG	6.3	3.01	8.8	28.9	96.2	29.2	30.4	289	39.2	0.116	15.3	7.4	0.097	2.15			HAZY	STRAW					5		1.01				1	10	0
B 164	WA044	35	16	O POS	NEG	ND		POS	8.2	3.63	10.4	33.1	91.1	28.7	31.5	240	41.4	0.129	16.5	9.9	0.277	2.37			CLOUDY	STRAW	+	+			7		1.015				8	5	0
B 165	WA045	30	26	A POS	NEG	ND		NEG	7.8	3.45	10.2	29.7	86.2	29.5	34.3	223	43		15.3	7.9					HAZY	STRAW					7		1.01				1	10	0
B 166	WA046	27	16	O POS	NEG	ND		NEG	7.7	3.7	11	32.3	87.5	29.7	34	321	44.8		15.4	8.6					HAZY	STRAW	+				5		1.01				8	7	0
B 167	WA047	39	20	O POS	NEG	ND		NEG	6.6	3.93	9.9	31	79.1	25.1	31.9	244	47.4		15.7	9					CLEAR	STRAW					7.5		1.015				2	2	0
B 168	WA048	20	36	O POS	NEG	ND		NEG	7.1	3.24	9.5	29.9	92.4	29.3	31.7	218	49.1		15.6	9.4					HAZY	STRAW	+				7.5		1.015				5	3	0
B 169	WA049	29	23	B POS	NEG	ND		NEG	8.5	4.11	12.5	38.8	94.5	30.5	32.3	209	42.9	0.129	16.3	10.3	0.298	2.16			CLOUDY	STRAW	+++			TRACE	7.5		1.015				20	10	0
B 170	WA050	17	24	O POS	NEG	ND		NEG	7.5	3.88	11.6	33.7	87	29.8	34.3	267	38	0.124	16.1	7.8	0.147	2.09			CLOUDY	STRAW					6		1.01				2	2	0
B 171	WA051	23	36	AB NEG	NEG	ND		NEG	8.1	3.73	11.6	35.2	94.4	31.2	33	179	44.2	0.134	16.8	7.5	0.151	1.34			HAZY	STRAW	+	+			7	TRACE	1.015			+	4	5	0
B 172	WA052	25	31	B POS	NEG	ND		NEG	7.4	3.26	9.4	28.7	88.1	28.8	32.7	280	50.4	0.163	15.5	7.8	0.127	2.2			HAZY	STRAW	+				5		1.01				4	4	0
B 173	WA053	34	18	O POS	POS	ND		NEG	8.3	3.92	11.1	34.2	87.1	28.3	32.5	350	37.8	0.123	16.1	9.2	0.221	3.22			HAZY	STRAW				TRACE	6		1.015				1	3	0
B 174	WA054	34	38	B POS	NEG	ND		POS	5.5	3.67	9.2	28.5	77.8	25	32.2	191	55.5	0.203	16	9.9	0.299	1.89			HAZY	STRAW	++				6		1.015			+	10	8	0
B 175	WA055	28	24	B POS	NEG	ND		NEG	7.2	3.62	9.9	31.1	85.8	27.4	32	260	41.1	0.136	15.3	8.8	0.178	2.28			CLEAR	STRAW				TRACE	5		1.03	++			1	2	0
B 176	WA056	25	24	AB POS	POS	PD		NEG	6.1	3.33	10.1	30.7	92.4	30.4	32.9	174	37.2	0.115	15.7	9.8	0.249	1.71			HAZY	STRAW					8		1.005				1	8	0
B 177	WA057	30	20	O POS	NEG	ND		NEG	7.9	3.19	9.9	29.5	92.4	31.1	33.7	286	39.3	0.121	15.3	7.8	0.118	2.23			HAZY	STRAW	+			TRACE	7.5		1.015				5	3	0
B 178	WA058	29	21	O POS	NEG	ND		NEG	7.2	3.68	11.6	35.2	95.5	31.6	33.1	237	42.5	0.127	15.6	10	0.249	2.37			HAZY	STRAW	TRACE				7.5		1.01				3	10	0
B 179	WA059	19	26	B POS	NEG	ND		POS	8.2	4.89	11.7	37	75.6	24	31.7	210	38.6	0.146	15.7	9.9	0.284	2.07			CLOUDY	STRAW					6.5		1.015				8	15	0
B 180	WA060	30	18	B POS	NEG	ND		NEG	5.6	4.38	12.3	36.7	83.8	28.1	33.5	273	37.1	0.126	15.7	9.3	0.223	2.53			HAZY	STRAW					8.5		1.005				2	12	0
B 181	WA061	29	20	B POS	NEG	ND		POS	6	4.08	10.6	33.3	81.5	26	32	242	34.4	0.12	15.5	7.8	0.129	1.89			HAZY	STRAW					7.5		1.01				2	6	0
B 182	WA062	19	20	O POS	NEG	ND		NEG	9.2	3.26	10.2	30.7	94.2	31.4	33.3	187	43.1	0.13	16.5	9	0.214	1.68			HAZY	STRAW	+				8		1.005				5	20	0
B 183	WA063	20	24	O POS	NEG	ND		NEG	11.5	3.66	11.8	34	93.1	32.2	34.6	157	41.7	0.128	16.8	11.6	0.381	1.82			HAZY	STRAW	+				8	TRACE	1.01				6	3	2
B 184	WA064	21	28	O POS	NEG	ND		NEG	3.6	3.26	10.9	32.2	98.6	33.5	33.9	214	45	0.13	15.9	9.1	0.207	1.95			CLEAR	STRAW					5		1.01				1	4	0
B 185	WA065	25	36	A POS	NEG	ND		NEG	9.6	4.33	12.9	38	87.9	29.8	33.8	408	43	0.139	16.1	8.3	0.176	3.38			CLOUDY	STRAW	+++			TRACE	7.5		1.015				>30	8	0
B 186	WA066	18	20	B NEG	NEG	ND		NEG	8.1	3.18	9.4	28.4	89.2	29.6	33.2	310	39.1	0.125	15.4	7.3	0.104	2.27			HAZY	STRAW	+				5		1.02				8	4	0
B 187	WA067	17	20	B POS	NEG	ND		NEG	6.8	3.41	9.6	30.1	88.2	28.2	32	208	41.2	0.133	15.4	8.5	0.157	1.76			CLEAR	STRAW					7		1.015				1	2	0
B 188	WA068	28	27	B POS	NEG	ND		NEG	10.2	3.73	12	36.4	97.6	32.1	32.9	235	45.2	0.132	15.6	7.7	0.126	1.81			CLEAR	STRAW					5		1.015				1	2	0
B 189	WA069	36	21	AB NEG	NEG	ND		NEG	4.2	3.35	9.3	29.4	87.8	27.8	31.7	131	39.2	0.127	16.2	7.1	0.121	0.93			CLOUDY	STRAW	+			TRACE	7		1.015				8	10	0
B 190	WA070	27	16	B POS	NEG	ND		NEG	4.4	3.74	11.1	33.9	90.7	29.7	32.8	107	41.9	0.131	16.3	9.7	0.263	1.04			CLEAR	STRAW	+				8		1.01				4	4	0
B 191	WA071	29	16	A POS	POS	ND		NEG	6.7	4.03	11.3	35	86.7	28.1	32.4	140	38.6	0.127	15.6	9.9	0.262	1.39			CLOUDY	STRAW	++				8.5		1.015				5	20	0
B 192	WA072	29	16	A POS	NEG	ND		NEG	10	3.58	11.2	34.1	95.2	31.3	32.9	178	47.2	0.141	15.6	7.1	0.106	1.26			CLOUDY	STRAW	++			TRACE	6	TRACE	1.015				>30	10	2
B 193	WA073	17	28	O POS	NEG	ND		NEG	4.8	2.92	7.5	24.5	83.8	25.7	30.6	249	39.2	0.133	15.6	7.9	0.137	1.97
B 194	WA074	26	36	O POS	NEG	ND		NEG	11.4	3.44	10.5	31.8	92.5	30.6	33.1	207	42.2	0.13	16	8.7	0.183	1.79			CLOUDY	STRAW	+				7.5		1.01				7	15	0
B 195	WA075	26	36	O POS	NEG	ND		NEG	8.3	3.79	10.8	34.2	90.3	28.6	31.7	247	44	0.139	16	8.9	0.198	2.2			HAZY	STRAW	++				5		1.015				8	4	0
B 196	WA076	23	36	A POS	NEG	PD		NEG	7	3.43	9.8	29.9	87	28.5	32.7	148	34.3	0.112	16.6	8.9	0.214	1.31			HAZY	STRAW					7		1.01				2	7	0
B 197	WA077	34	32	O POS	NEG	FD		NEG	8.5	3.35	9	29.5	88	26.8	30.5	319	39.3	0.127	15.7	8.3	0.155	2.64			HAZY	STRAW					7		1.01				3	8	0
B 198	WA078	20	20	O POS	NEG	ND		NEG	8.1	4.4	10.2	32.6	74	23.2	31.4	208	35.4	0.136	15.9	9.3	0.243	1.95			CLOUDY	STRAW	+++			TRACE	8		1.01				>30	16	0
B 199	WA079	34	16	B POS	NEG	ND		NEG	9.4	3.02	10	30.3	100.3	33.1	33	164	43.3	0.123	16.4	11.1	0.339	1.83			HAZY	STRAW					8		1.01				2	6	0
B 200	WA080	30	24	B POS	NEG	ND		NEG	5.4	3.71	11.2	33.7	90.8	30.3	33.3	195	41.3	0.13	16.5	8.8	0.203	1.71			CLOUDY	STRAW				TRACE	6.5		1.015				6	>30	0
B 201	WA081	33	28	O POS	NEG	ND		NEG	5.6	4.44	13.6	41.5	93.6	30.6	32.7	129	42	0.128	16.8	8.9	0.232	1.15			CLOUDY	STRAW	+				7.5		1.01				7	10	0
B 202	WA082	37	32	O POS	NEG	ND		NEG	7.6	4	11.7	36.3	90.8	29.2	32.1	218	41.6	0.131	16.9	10.4	0.302	2.27			CLOUDY	STRAW					7.5	TRACE	1.015				6	2	0
B 203	WA083	31	36	O NEG	POS	ND		NEG	9.5	3.34	10.3	30.2	90.3	30.7	34	234	46.8	0.148	16.9	9.7	0.274	2.27			HAZY	STRAW	TRACE				8.5		1.005				5	18	0
B 204	WA084	20	29	O POS	NEG	ND		NEG	5.9	3.66	10.9	33.6	91.7	29.7	32.4	186	40.6	0.126	16.4	9	0.214	1.67			HAZY	STRAW	TRACE				6		1.015				5	19	0
B 205	WA085	23	36	B POS	NEG	FD		NEG	6.8	3.73	9.7	30.8	82.4	26	31.5	133	38.2	0.132	17	9.2	0.251	1.22			HAZY	STRAW				TRACE	6.5		1.01				3	16	0
B 206	WA086	19	20	O POS	NEG	PD		NEG	5.1	2.92	8.9	27.1	92.7	30.5	32.9	172	46.4	0.143	16.1	8.4	0.178	1.45			HAZY	STRAW					7		1.01				2	5	0
B 207	WA087	21	37	O POS	NEG	ND		NEG	7.9	3.53	11.1	33.5	94.8	31.5	33.2	184	40.8	0.123	16.7	9.3	0.233	1.71			CLOUDY	STRAW	TRACE				7		1.01				5	14	0
B 208	WA088	24	29	O POS	NEG	ND		NEG	5.1	3.58	10.5	31.3	87.4	29.3	33.6	187	38.6	0.126	16.3	8.6	0.192	1.6			HAZY	STRAW	TRACE				8		1.005				3	2	0
B 209	WA089	22	38	O POS	NEG	ND		NEG	4.9	3.58	10.2	31.4	87.8	28.6	32.6	177	39.2	0.127	16.4	7.9	0.167	1.4			HAZY	STRAW	++				8.5		1.005				8	8	0
B 210	WA090	21	29	O POS	NEG	ND		NEG	4.8	3.5	9.8	30.1	85.8	28	32.6	187	38.5	0.128	16.8	9.6	0.255	1.79			HAZY	STRAW					7.5	TRACE	1.01				2	6	2
B 211	WA091	23	35	O POS	POS	ND		NEG	6.2	3.6	10.6	32.4	89.8	29.4	32.8	286	42.7	0.136	16.5	10.1	0.271	2.88			HAZY	STRAW	TRACE			TRACE	8.5		1.005				4	10	0
B 212	WA092	30	20	O POS	NEG	ND		NEG	8	3.82	11	33.1	86.7	28.9	33.3	168	39.8	0.131	16.2	9	0.219	1.51			HAZY	STRAW	+				7.5		1.015				6	2	0
B 213	WA093	23	16	A POS	NEG	ND		NEG	6.6	2.97	9.2	27	90.8	31	34.1	208	41.5	0.13	15.7	9.3	0.214	1.93			HAZY	STRAW	TRACE				6.5		1.015				3	2	0
B 214	WA094	24	29	O POS	NEG	ND		NEG	7.3	4.2	9.6	29.6	70.6	22.8	32.4	116	42.7	0.173	16.4	9.8	0.337	1.14			CLEAR	STRAW					7		1.01				1	2	0
B 215	WA095	25	36	O POS	NEG	ND		NEG	7.1	3.38	10.5	32.1	94.9	31.1	32.7	319	43.7	0.131	16.3	9.3	0.228	2.98			HAZY	STRAW	+				5		1.025				8	8	0
B 216	WA096	29	28	B POS	NEG	ND		NEG	7.5	3.1	9	27.7	89.2	29	32.5	172	39.9	0.128	16.4	9.2	0.232	1.59			HAZY	STRAW					8		1.005				4	3	0
B 217	WA097	37	20	B POS	NEG	ND		NEG	6.3	3.36	9.8	30.4	90.4	29	32.1	188	41.4	0.13	16.4	9.6	0.248	1.81			HAZY	STRAW	TRACE			+	6	TRACE	1.025	+++			5	4	3
B 218	WA098	22	24	B POS	NEG	ND		NEG	7.3	3.13	8.6	27.8	88.7	27.5	31	267	39.9	0.128	16.1	7.4	0.131	1.98			CLOUDY	STRAW	++			TRACE	8		1.01				15	5	0
B 219	WA099	46	24	B POS	NEG	ND		NEG	7.6	3.59	10.9	32.8	91.4	30.4	33.2	192	39.9	0.124	15.7	7.6	0.127	1.46			HAZY	STRAW					5		1.015				2	7	0
B 220	WA100	26	16	AB POS	NEG	ND		NEG	5.6	3.47	9.6	28.2	81.3	27.6	34	189	38.4	0.135	15.6	8	0.151	1.51			HAZY	STRAW	+			TRACE	7.5		1.01				5	3	0
B 221	WA101	20	35	B POS	NEG	ND		NEG	5.7	3.93	11.3	35.1	89.2	28.8	32.3	196	41.2	0.132	16.2	10.4	0.293	2.02			CLEAR	STRAW	TRACE				7		1.01				3	3	0
B 222	WA102	30	28	AB POS	NEG	ND		NEG	6.5	4.44	12.6	37.2	83.8	28.4	33.9	182	37.2	0.127	16.6	9.3	0.241	1.68			HAZY	STRAW	+				8		1.01				4	5	0
B 223	WA103	32	38	B POS	NEG	ND		NEG	6.2	4.34	11.5	35.9	82.7	26.6	32.1	194	40.6	0.14	16.1	8.8	0.207	1.71			CLEAR	STRAW					7		1.01				1	6	0
B 224	WA104	20	24	AB POS	NEG	ND		NEG	6.9	3.14	10.1	29.6	94.1	32.2	34.2	191	43.6	0.132	16.1	9.2	0.217	1.76			HAZY	STRAW					6		1.015				2	7	0
B 225	WA105	35	39	O POS	NEG	ND		NEG	3.9	4.46	12.9	38.9	87.1	28.8	33.1	140	41.3	0.135	16.8	9.8	0.277	1.37			HAZY	STRAW	+			TRACE	7		1.015				8	3	0
B 226	WA106	27	28	A POS	NEG	ND		NEG	6.5	3.14	9.7	29.4	93.8	31	33.1	208	42.2	0.128	16	8.5	0.181	1.77			HAZY	STRAW					6		1.02				2	3	0
B 227	WA107	36	38	B POS	NEG	ND		NEG	5.6	3.21	10.2	30.8	96	31.8	33.1	227	43	0.128	16.3	7.9	0.157	1.8			HAZY	STRAW				TRACE	6		1.015				2	5	0
B 228	WA108	24	16	O POS	NEG	ND		NEG	5	3.42	10.9	32.6	95.4	31.8	33.3	152	42.1	0.126	16.3	9.6	0.255	1.46			HAZY	STRAW					7		1.01				2	10	0
B 229	WA109	25	28	AB POS	NEG	ND		NEG	7	3.42	9.2	29.3	85.5	27	31.6	214	38.8	0.129	15.7	8.5	0.167	1.81			HAZY	STRAW					5		1.01				3	5	0
B 230	WA110	23	20	O POS	NEG	PD		NEG	6.2	2.8	8.6	26.8	96	30.6	31.9	241	40.4	0.12	15.6	7.5	0.113	1.81			HAZY	STRAW	TRACE				8		1.01				4	4	0
B 231	WA111	24	27	B POS	NEG	ND		NEG	9.4	3.72	10.7	32.3	86.9	28.7	33.1	206	35	0.115	16	10.8	0.323	2.22			HAZY	STRAW	+				7		1.015				5	8	0
B 232	WA112	25	38	B POS	NEG	ND		NEG	10.3	4.12	11.3	36.5	88.5	27.5	31	212	41.7	0.134	16.5	9.4	0.243	2			HAZY	STRAW					7		1.02				3	2	0
B 233	WA113	31	34	B POS	NEG	ND		NEG	6.9	3.09	8.8	27.3	88.2	28.6	32.4	175	38.1	0.123	15.9	8.6	0.186	1.5			CLOUDY	STRAW				TRACE	8.5		1.005				1	2	0
B 234	WA114	26	16	B POS	NEG	ND		NEG	7.5	3.79	11.3	33.7	88.9	29.9	33.6	180	40.2	0.129	16.2	9.3	0.229	1.68			CLOUDY	STRAW	+				8.5		1.005				8	22	0
B 235	WA115	34	37	A POS	NEG	ND		NEG	8.6	3.92	10.5	33.5	85.4	26.9	31.4	129	40.8	0.136	17.5	9.9	0.296	1.28			HAZY	STRAW					8		1.01				2	3	0
B 236	WA116	26	26	B POS	NEG	ND		NEG	8.7	3.48	10.8	34.3	98.4	30.9	31.4	292	41.9	0.121	16	9	0.198	2.63			HAZY	STRAW				TRACE	8		1.01				1	2	0
B 237	WA117	30	36	O POS	NEG	ND		NEG	6.5	3.91	10.5	32.2	82.3	26.7	32.4	152	38.6	0.134	16.1	7.3	0.129	1.11			HAZY	STRAW				TRACE	7		1.015				3	4	0
B 238	WA118	26	36	O POS	POS	ND		POS	12.9	3.7	10.9	33.5	90.4	29.5	32.6	244	41.9	0.132	16.4	8	0.161	1.94			HAZY	STRAW	TRACE			TRACE	6.5		1.015				5	8	0
B 239	WA119	30	28	B POS	POS	ND		NEG	7.7	3.06	9.1	29.3	95.7	29.5	30.9	258	43.4	0.129	15.9	8.7	0.184	2.24			HAZY	STRAW					6		1.015				1	2	0
B 240	WA120	18	16	B POS	NEG	ND		POS	5.4	4.04	11.7	34.6	85.6	28.9	33.7	263	40.9	0.136	15.5	8.2	0.15	2.15			HAZY	STRAW	++				7		1.015				8	8	0
B 241	WA121	20	29	O POS	POS	ND		NEG	5.5	3.04	9.5	28	92.2	31.2	33.8	294	40.7	0.126	16	8.7	0.189	2.56			CLOUDY	STRAW	+			TRACE	7		1.015
B 242	WA122	21	28	O POS	NEG	ND		NEG	8.2	3.33	9.7	29.5	88.6	29.2	32.9	251	41.6	0.134	15.6	7.3	0.108	1.82			CLEAR	STRAW					5		1.015				2	2	0

## Sheet: Analysed
BATCH NUMBER	PATIENT ID	Region	AGE	Age categ	GESTATIONAL WEEK	Gest Week categ	HBG	Hb categ per trim	Rh D type	ABO Type	BLOOD GROUP	HEP.B STATUS	G6PD	SICKLING	WBC	RBC	HBG	HCT	MCV	MCH	MCHC	PLT	RDW-SD	RDW-CV	PDW	HPV	P-LCR	PCT	APP.	COLOUR	LEU	NIT	URO	PRO	PH	BLD	S.G.	KET	BIL	GLU	PUS	EPI	RBC	OTHERS
B 117	ERHK 117	2	22	2	25	2	6.2	1	1	3	B POS	1	2	2	13.53	2.03	6.2	18.7	92.1	30.5	33.2	228	71.7	22.4	11.1	10.5	28.4	0.24	HAZY	AMBER	70	NEG	32(+)	0.3(+)	6	NEG	1.015	NEG	SMALL	NEG	2	2	0	NONE
B 120	ERHK 120	2	28	2	31	3	7.3	1	1	1	A POS	1	1	1	7.09	2.42	7.3	23.6	97.5	30.2	30.9	194	18.9	17.7	10.1	9.5	21	0.18	CLEAR	STRAW	TRACE	NEG	16	TRACE	7	NEG	1.01	NEG	NEG	NEG	1	3	0	NONE
B 085	ERHK 085	2	15	1	39	3	7.4	1	1	4	O POS	1	2	1	10.6	3.45	7.4	24.5	71	21.4	30.2	304	42.5	16.7	7.8	8.8	14.6	0.27	HAZY	STRAW	125	NEG	3.2	TRACE	7	NEG	1.01	NEG	NEG	NEG	2	5	0	NONE
B 162	WA042	3	30	3	32	3	7.5	1	1	3	B POS	1	2	1	8.3	3.3	7.5	24.5	74.5	22.7	30.5	262	33.7	0.129	16.2	8.5	0.194	2.23	CLOUDY	STRAW	TRACE			TRACE	6		1.025				6	>30	0
B 193	WA073	3	17	1	28	3	7.5	1	1	4	O POS	1	2	1	4.8	2.92	7.5	24.5	83.8	25.7	30.6	249	39.2	0.133	15.6	7.9	0.137	1.97
B 325	ASH 853	1	37	3	12	1	7.7	1	1	4	O POS	1	2	1	6.5	1.28	7.7	23.1	91.1	27.5	308	82							STRAW	HAZY	POS(++)	NEG	NORMAL	NEG	5	NEG	1.03	NEG	POS++	NEG
B 126	WA006	3	31	3	20	2	7.7	1	1	4	O POS	1	2	1	7.5	2.71	7.7	24.2	89.2	28.4	31.8	212	39.3	0.125	16.5	9	0.216	1.9	CLEAR	STRAW	NEG	NEG	NORMAL	+	6	NEG	1.02	NEG	NEG	NEG	1	3	0
B 336	ASH 882	1	18	1	20	2	8	1	1	2	AB POS	1	2	1	6.3	1.73	8	24	62	109.5	177.7	79							STRAW	CLEAR	POS(++)	NEG	NORMAL	TRACE	6.5	NEG	1.01	NEG	NEG	NEG
B 345	ASH 12652	1	26	2	12	1	8	1	1	4	O POS	1	2	1	2.7	2.95	8	23.4	79.6	27.1	34.1	161	46.5						STRAW	CLEAR	NEG	NEG	NORMAL	NEG	7	NEG	1.015	NEG	NEG	NEG
B 098	ERHK 098	2	30	3	30	3	8.2	1	2	4	O NEG	1	2	1	8.86	3.64	8.2	26.5	72.8	22.5	30.9	29.4	41.3	15.7	11.4	10.1	26.6	0.3	CLOUDY	STRAW	125	NEG	3.2	NEG	6	NEG	1.01	NEG	NEG	NEG	>30	>30	0	NONE
B 335	ASH 881	1	25	2	12	1	8.2	1	1	1	A POS	1	2	2	8.4	2.75	8.2	21.1	77	29.8	38.8	152							STRAW	CLEAR	NEG	NEG	NORMAL	NEG	5	NEG	1.0115	NEG	NEG	NEG
B 031	ERHK 031	2	24	2	31	3	8.3	1	1	4	O POS	1	2	2	6.76	3.32	8.3	24.5	73.8	25	33.9	267	39.8	14.8	8.7	8.9	16.5	0.24	CLEAR	STRAW	70	NEG	3.2	NEG	6.5	NEG	1.015	NEG	NEG	NEG	3	6	0	NONE
B 012	ERHK 012	2	29	2	32	3	8.4	1	1	4	O POS	1	2		6.53	3.41	8.4	25.7	74.9	24.5	32.7	177	41.2	15.3	14.5	11.2	35.5	0.2	CLEAR	STRAW	15	NEG	0.2(+-3.5)	15+-(0.15)	6	NEG	1.01	NEG	NEG	NEG	1	1	0	NONE
B 024	ERHK 024	2	28	2	36	3	8.5	1	1	3	B POS	1	2	1	13.33	4.96	8.5	27.2	54.8	17.1	31.3	236	45.1	25	.	.	.	.	HAZY	STRAW	70	128(3+)	3.2	NEG	6.5	NEG	1.01	NEG	NEG	NEG	12	3	0	RODS
B 218	WA098	3	22	2	24	2	8.6	1	1	3	B POS	1	2	1	7.3	3.13	8.6	27.8	88.7	27.5	31	267	39.9	0.128	16.1	7.4	0.131	1.98	CLOUDY	STRAW	++			TRACE	8		1.01				15	5	0
B 230	WA110	3	23	2	20	2	8.6	1	1	4	O POS	1	3	1	6.2	2.8	8.6	26.8	96	30.6	31.9	241	40.4	0.12	15.6	7.5	0.113	1.81	HAZY	STRAW	TRACE				8		1.01				4	4	0
B 149	WA029	3	20	2	20	2	8.7	1	1	4	O POS	1	2	1	8.4	3.05	8.7	28.3	92.7	28.4	30.6	220	47.9	0.147	16.1	9.5	0.242	2.1	HAZY	STRAW	++				7		1.01				12	10	0
B 050	ERHK 050	2	25	2	36	3	8.7	1	1	4	O POS	1	2	2	7	3.68	8.7	24.4	66.3	23.6	35.7	269	36.7	15.5	9.8	9.1	18.2	0.25	CLEAR	STRAW	TRACE	NEG	3.2	NEG	7	NEG	1.005	NEG	NEG	NEG	1	2	0	NONE
B 370	ASH 988	1	18	1	20	2	8.8	1	1	1	A POS	1	2	1	7.9	2.86	8.8	26.4	89.5	30.7	34.5	170	56.5						STRAW	CLOUDY	POSITIVE+++	NEG	POSITIVE+	TRACE	7.5	NEG	1.01	NEG	NEG	NEG
B 233	WA113	3	31	3	34	3	8.8	1	1	3	B POS	1	2	1	6.9	3.09	8.8	27.3	88.2	28.6	32.4	175	38.1	0.123	15.9	8.6	0.186	1.5	CLOUDY	STRAW				TRACE	8.5		1.005				1	2	0
B 032	ERHK 032	2	27	2	29	3	8.8	1	1	4	O POS	1	2	1	11.7	3.94	8.8	26	66	22.3	33.8	231	33.1	14.1	9.8	9.4	21.4	0.22	HAZY	STRAW	70	NEG	3.2	0.3(+)	7.5	NEG	1.015	NEG	NEG	NEG	10	30	0	NONE
B 163	WA043	3	33	3	20	2	8.8	1	2	4	O NEG	1	3	1	6.3	3.01	8.8	28.9	96.2	29.2	30.4	289	39.2	0.116	15.3	7.4	0.097	2.15	HAZY	STRAW					5		1.01				1	10	0
B 115	ERHK 115	2	26	2	34	3	8.8	1	1	3	B POS	1	2	2	8.36	4.17	8.8	25.7	61.6	21.1	34.2	160	40	18.7	.	.	.	.	HAZY	STRAW	TRACE	NEG	16	NEG	6.5	NEG	1.015	NEG	NEG	NEG	2	1	0	NONE
B 206	WA086	3	19	1	20	2	8.9	1	1	4	O POS	1	3	1	5.1	2.92	8.9	27.1	92.7	30.5	32.9	172	46.4	0.143	16.1	8.4	0.178	1.45	HAZY	STRAW					7		1.01				2	5	0
B 197	WA077	3	34	3	32	3	9	1	1	4	O POS	1	1	1	8.5	3.35	9	29.5	88	26.8	30.5	319	39.3	0.127	15.7	8.3	0.155	2.64	HAZY	STRAW					7		1.01				3	8	0
B 216	WA096	3	29	2	28	3	9	1	1	3	B POS	1	2	1	7.5	3.1	9	27.7	89.2	29	32.5	172	39.9	0.128	16.4	9.2	0.232	1.59	HAZY	STRAW					8		1.005				4	3	0
B 060	ERHK 060	2	29	2	27	2	9	1	1	4	O POS	1	2	1	8.08	3.04	9	28.4	93.4	29.6	31.7	254	49	14.5	10.3	9.9	23.3	0.25	CLEAR	STRAW	NEG	NEG	3.2	NEG	6.5	NEG	1.01	NEG	NEG	NEG	2	2	0	NONE
B 140	WA020	3	18	1	20	2	9	1	1	4	O POS	1	3	1	6.2	2.93	9	25.7	87.6	30.6	34.9	243	37.4	0.122	15.4	8	0.132	1.94	CLEAR	STRAW	NEG	NEG	NORMAL	TRACE	8.5	NEG	1.005	NEG	NEG	NEG	1	2	0
B 029	ERHK 029	2	38	3	25	2	9.1	1	1	1	A POS	1	2	1	7.81	3.8	9.1	26.9	70.8	23.9	33.8	184	35.6	14.1	15.3	11.2	36.7	0.21	CLEAR	STRAW	70	NEG	3.2	NEG	6.5	NEG	1.02	NEG	NEG	NEG	2	5	0	NONE
B 337	ASH 876	1	32	3	24	2	9.2	1	1	1	A POS	1	2	1	9.6	1.28	9.2	27.6	82.1	328.5	418.1	59							STRAW	HAZY	NEG	NEG	NORMAL	NEG	6	NEG	1.02	NEG	NEG	NEG
B 213	WA093	3	23	2	16	2	9.2	1	1	1	A POS	1	2	1	6.6	2.97	9.2	27	90.8	31	34.1	208	41.5	0.13	15.7	9.3	0.214	1.93	HAZY	STRAW	TRACE				6.5		1.015				3	2	0
B 152	WA032	3	22	2	16	2	9.2	1	2	2	AB NEG	1	2	1	8.5	3.56	9.2	29.4	82.6	25.9	31.3	318	39.3	0.135	15.6	9.1	0.202	2.89	HAZY	STRAW	TRACE			TRACE	7		1.01				3	6	0
B 127	WA007	3	18	1	20	2	9.2	1	1	2	AB POS	1	2	1	8.1	3.15	9.2	28.6	90.8	29.2	32.2	256	44	0.138	15.8	8.3	0.159	2.12	HAZY	STRAW	++	+	NORMAL	NEG	8	TRACE	1.015	NEG	NEG	NEG	8	2	1
B 229	WA109	3	25	2	28	3	9.2	1	1	2	AB POS	1	2	1	7	3.42	9.2	29.3	85.5	27	31.6	214	38.8	0.129	15.7	8.5	0.167	1.81	HAZY	STRAW					5		1.01				3	5	0
B 174	WA054	3	34	3	38	3	9.2	1	1	3	B POS	1	2	2	5.5	3.67	9.2	28.5	77.8	25	32.2	191	55.5	0.203	16	9.9	0.299	1.89	HAZY	STRAW	++				6		1.015			+	10	8	0
B 128	WA008	3	17	1	28	3	9.2	1	1	4	O POS	1	2	2	7.3	3.08	9.2	28.5	92.6	29.9	32.3	199	42.8	0.132	16.3	9	0.211	1.79	CLEAR	STRAW	NEG	NEG	NORMAL	NEG	8.5	NEG	1.005	NEG	NEG	NEG	2	6	0
B 056	ERHK 056	2	35	3	32	3	9.2	1	1	4	O POS	1	2	2	8.41	3.12	9.2	26.9	86.2	29.5	34.2	282	40.3	12.9	7.9	8.6	12.7	0.24	CLEAR	STRAW	NEG	NEG	16	NEG	6.5	NEG	1.005	NEG	NEG	NEG	2	3	0	NONE
B 121	WA001	3	38	3	28	3	9.3	1	1	1	A POS	1	2	1	5.6	3.39	9.3	29.8	88	27.6	31.4	206	38.6	0.125	16.5	9.3	0.234	1.91	CLOUDY	STRAW		NEG	NORMAL	TRACE	5	NEG	1.02	NEG	NEG	NEG	3	20	0
B 189	WA069	3	36	3	21	2	9.3	1	2	2	AB NEG	1	2	1	4.2	3.35	9.3	29.4	87.8	27.8	31.7	131	39.2	0.127	16.2	7.1	0.121	0.93	CLOUDY	STRAW	+			TRACE	7		1.015				8	10	0
B 432	ASH 14570	1	22	2	16	2	9.3	1	1	1	A POS	1	2		9.4	4.35	9.3	29.4	67.6	21.3	31.6	497	43.2						STRAW	CLOUDY	POSITIVE+++	NEG	NORMAL	NEG	5	NEG	1.025	NEG	NEG	NEG
B 016	ERHK 016	2	20	2	32	3	9.4	1	1	1	A POS	1	2	1	9.06	3.53	9.4	27.7	78.5	26.6	33.9	199	38.2	13.3	10	9.6	21.3	0.19	HAZY	STRAW	70	32(+)	3.2	NEG	7.5	NEG	1.005	NEG	NEG	NEG	5	1	0	RODS
B 073	ERHK 073	2	28	2	34	3	9.4	1	1	1	A POS	1	2	1	6.36	3.47	9.4	30.8	88.8	27.1	30.5	193	46.5	14.6	9.7	9.8	22.8	0.19	CLEAR	STRAW	500	NEG	3.2	NEG	6	NEG	1.01	NEG	NEG	NEG	10	3	0	NONE
B 186	WA066	3	18	1	20	2	9.4	1	2	3	B NEG	1	2	1	8.1	3.18	9.4	28.4	89.2	29.6	33.2	310	39.1	0.125	15.4	7.3	0.104	2.27	HAZY	STRAW	+				5		1.02				8	4	0
B 161	WA041	3	21	2	28	3	9.4	1	1	3	B POS	1	2	1	4.2	3.18	9.4	29.4	92.4	29.5	31.9	183	46.9	0.144	15.4	7.5	0.116	1.38	HAZY	STRAW					8		1.01				1	8	0
B 172	WA052	3	25	2	31	3	9.4	1	1	3	B POS	1	2	1	7.4	3.26	9.4	28.7	88.1	28.8	32.7	280	50.4	0.163	15.5	7.8	0.127	2.2	HAZY	STRAW	+				5		1.01				4	4	0
B 037	ERHK 037	2	31	3	31	3	9.4	1	1	4	O POS	1	2	1	7.67	3.83	9.4	26.2	68.4	24.5	35.9	180	37.7	15.2	8.6	8.7	14.5	0.16	CLEAR	STRAW	70	NEG	3.2	NEG	6.5	NEG	1.025	NEG	NEG	NEG	2	4	0	NONE
B 338	ASH 878	1	36	3	12	1	9.5	1	1	1	A POS	1	2	1	9.2	1.82	9.5	28.5	81.1	52.1	64.6	107							STRAW	CLEAR	NEG	NEG	NORMAL	NEG	7	NEG	1.015	NEG	NEG	NEG
B 081	ERHK 081	2	28	2	31	3	9.5	1	1	1	A POS	1	2	1	7.48	3.6	9.5	29.9	83.1	26.4	31.8	239	38.4	12.6	13.2	11.2	34.7	0.27	CLEAR	STRAW	TRACE	NEG	3.2	NEG	6.5	NEG	1.005	NEG	NEG	NEG	1	1	0	NONE
B 416	ASH 14584	1	24	2	18	2	9.5	1	1	3	B POS	1	2	1	8.9	3.31	9.5	28.7	86.9	28.7	33.1	174	49.4						AMBER	CLEAR	NEG	NEG	NORMAL	TRACE	6	NEG	1.02	NEG	NEG	NEG
B 106	ERHK 106	2	37	3	32	3	9.5	1	1	4	O POS	1	2	1	6.06	3.65	9.5	30.3	83	26	31.4	284	43.6	14.4	8.4	8.9	15.3	0.25	CLEAR	STRAW	TRACE	NEG	3.2	NEG	7	NEG	1.01	NEG	NEG	NEG	2	6	0	NONE
B 168	WA048	3	20	2	36	3	9.5	1	1	4	O POS	1	2	1	7.1	3.24	9.5	29.9	92.4	29.3	31.7	218	49.1		15.6	9.4			HAZY	STRAW	+				7.5		1.015				5	3	0
B 136	WA016	3	35	3	14	2	9.5	1	1	4	O POS	1	2	2	3.7	4.3	9.5	30.7	71.5	22.1	30.9	242	35.6	0.142	15.2	7.7	0.121	1.87	HAZY	STRAW	TRACE	NEG	NORMAL	NEG	7	NEG	1.015	NEG	NEG	NEG	3	4	0
B 116	ERHK 116	2	30	3	36	3	9.6	1	1	1	A POS	1	2	1	9.42	3.66	9.6	31.2	85.2	26.2	30.8	314	44.9	14.8	11.8	10.5	29.4	0.33	HAZY	STRAW	NEG	NEG	3.2	NEG	6	NEG	1.03	NEG	NEG	NEG	3	3	0	NONE
B 220	WA100	3	26	2	16	2	9.6	1	1	2	AB POS	1	2	1	5.6	3.47	9.6	28.2	81.3	27.6	34	189	38.4	0.135	15.6	8	0.151	1.51	HAZY	STRAW	+			TRACE	7.5		1.01				5	3	0
B 122	WA002	3	22	2	14	2	9.6	1	1	3	B POS	1	2	1	6.6	3.51	9.6	28.6	81.4	27.4	33.6	254	43.4	0.152	15.6	9.5	0.243	2.42	HAZY	STRAW	NEG	NEG	NORMAL	NEG	7	NEG	1.015	NEG	NEG	NEG	1	10	0
B 143	WA023	3	28	2	16	2	9.6	1	1	3	B POS	1	2	1	6	3.44	9.6	30	87.1	27.8	31.9	98	38.7	0.127	16.6	10.6	0.332	1.04	CLEAR	STRAW	NEG	NEG	NORMAL	TRACE	8	NEG	1.01	NEG	NEG	NEG	2	3	0
B 187	WA067	3	17	1	20	2	9.6	1	1	3	B POS	1	2	1	6.8	3.41	9.6	30.1	88.2	28.2	32	208	41.2	0.133	15.4	8.5	0.157	1.76	CLEAR	STRAW					7		1.015				1	2	0
B 015	ERHK 015	2	36	3	35	3	9.6	1	1	4	O POS	1	2	1	9.83	4.23	9.6	28.9	68.3	22.7	33.2	218	37.9	15.8	9.8	9.9	24	0.22	CLEAR	STRAW	125	32(+)	3.2	NEG	7	NEG	1.005	NEG	NEG	NEG	4	2	0	NONE
B 119	ERHK 119	2	36	3	28	3	9.6	1	1	4	O POS	1	2	1	7.61	3.84	9.6	29.6	77.1	25	32.4	180	40.2	14.5	10.4	10	25	0.18	HAZY	STRAW	TRACE	NEG	3.2	TRACE	6.5	NEG	1.025	NEG	NEG	NEG	1	2	0	NONE
B 214	WA094	3	24	2	29	3	9.6	1	1	4	O POS	1	2	1	7.3	4.2	9.6	29.6	70.6	22.8	32.4	116	42.7	0.173	16.4	9.8	0.337	1.14	CLEAR	STRAW					7		1.01				1	2	0
B 133	WA013	3	36	3	16	2	9.6	1	1	4	O POS	1	3	1	4	3.39	9.6	30.1	88.8	28.4	32	191	39.1	0.125	16	8.4	0.163	1.6	CLEAR	STRAW	NEG	NEG	NORMAL	NEG	8	NEG	1.015	NEG	NEG	NEG	1	2	0
B 205	WA085	3	23	2	36	3	9.7	1	1	3	B POS	1	1	1	6.8	3.73	9.7	30.8	82.4	26	31.5	133	38.2	0.132	17	9.2	0.251	1.22	HAZY	STRAW				TRACE	6.5		1.01				3	16	0
B 022	ERHK 022	2	30	3	34	3	9.7	1	1	1	A POS	1	2	1	7.3	3.73	9.7	28.4	76.1	26	34.2	197	37.9	13.9	8.8	9.1	17.2	0.18	HAZY	STRAW	125	32(+)	3.2	NEG	7	NEG	1.01	NEG	NEG	NEG	10	4	0	RODS
B 087	ERHK 087	2	35	3	38	3	9.7	1	1	1	A POS	1	2	1	6.59	3.72	9.7	31.8	85.5	26.1	30.5	200	50.8	16.4	16.7	11.7	40	0.23	CLEAR	STRAW	125	NEG	3.2	NEG	6.5	NEG	1.015	NEG	NEG	NEG	4	2	0	NONE
B 105	ERHK 105	2	18	1	24	2	9.7	1	1	1	A POS	1	2	1	8.51	3.34	9.7	28.9	86.5	29	33.6	225	43	13.7	11.4	10.4	27.8	0.23	HAZY	STRAW	TRACE	NEG	3.2	NEG	8	NEG	1	NEG	NEG	NEG	2	4	0	NONE
B 226	WA106	3	27	2	28	3	9.7	1	1	1	A POS	1	2	1	6.5	3.14	9.7	29.4	93.8	31	33.1	208	42.2	0.128	16	8.5	0.181	1.77	HAZY	STRAW					6		1.02				2	3	0
B 066	ERHK 066	2	33	3	24	2	9.7	1	1	3	B POS	1	2	1	7.21	3.77	9.7	30	79.6	25.7	32.3	260	40.4	14	8	8.4	12.1	0.22	CLEAR	STRAW	TRACE	NEG	3.2	NEG	6.5	NEG	1.01	4	SMALL	NEG	2	10	0	NONE
B 151	WA031	3	38	3	20	2	9.7	1	1	3	B POS	1	2	1	5.9	4.29	9.7	32.4	75.4	22.5	29.8	222	38.6	0.145	16.1	8.8	0.211	1.96	HAZY	STRAW	+			TRACE	6		1.02				6	6	0
B 096	ERHK 096	2	31	3	37	3	9.7	1	1	4	O POS	1	2	1	9.61	3.36	9.7	28.1	83.6	28.9	34.5	452	38.7	12.8	10.1	9.9	22.6	0.42	CLEAR	STRAW	TRACE	NEG	3.2	NEG	6	NEG	1.02	NEG	NEG	NEG	2	3	0	NONE
B 242	WA122	3	21	2	28	3	9.7	1	1	4	O POS	1	2	1	8.2	3.33	9.7	29.5	88.6	29.2	32.9	251	41.6	0.134	15.6	7.3	0.108	1.82	CLEAR	STRAW					5		1.015				2	2	0
B 394	ASH 1056	1	28	2	12	1	9.7	1				1	2	1	8.7	3.95	9.7	29.1	74.6	24.5	32.9	269	40.7						STRAW	CLEAR	NEG	NEG	NORMAL	NEG	6.5	NEG	1.01	NEG	NEG	NEG
B 001	ERHK 001	2	33	3	33	3	9.8	1	1	4	O POS	1	1		12.38	3.31	9.8	29.1	87.9	29.6	33.7	196	41.5	13.2	13.6	11.5	36.4	0.22	CLOUDY	STRAW	15	NEG	0.2(+-3.5)	15+-(0.15)	6	NEG	1	NEG	NEG	NEG	2	4	0	NONE
B 009	ERHK 009	2	35	3	41	3	9.8	1	1	3	B POS	1	2		8.47	3.71	9.8	29	78.2	26.4	33.8	211	39.3	13.8	11.4	10.2	26.7	0.22	HAZY	STRAW	15	NEG	0.2(+-3.5)	30+-(0.3)	6	NEG	1.01	NEG	NEG	NEG	2	3	0	NONE
B 083	ERHK 083	2	28	2	33	3	9.8	1	1	3	B POS	1	2	1	8.68	3.8	9.8	30.8	81.1	25.8	31.8	283	42	14.3	8.4	8.9	14.5	0.25	CLEAR	STRAW	TRACE	NEG	3.2	NEG	7.5	NEG	1.015	NEG	NEG	NEG	1	1	1	BACT+1
B 217	WA097	3	37	3	20	2	9.8	1	1	3	B POS	1	2	1	6.3	3.36	9.8	30.4	90.4	29	32.1	188	41.4	0.13	16.4	9.6	0.248	1.81	HAZY	STRAW	TRACE			+	6	TRACE	1.025	+++			5	4	3
B 069	ERHK 069	2	30	3	21	2	9.8	1	1	4	O POS	1	2	1	7.64	3.77	9.8	29.8	79	26	32.9	225	38.7	13.5	10.1	9.9	22.9	0.22	CLEAR	STRAW	TRACE	NEG	3.2	NEG	5	NEG	1.015	NEG	NEG	NEG	2	2	0	NONE
B 095	ERHK 095	2	25	2	22	2	9.8	1	1	4	O POS	1	2	1	7.57	3.93	9.8	30.7	78.1	24.9	31.9	257	37.8	13.2	11.8	10.6	30.1	0.27	CLEAR	STRAW	125	NEG	3.2	NEG	6.5	NEG	1.01	NEG	NEG	NEG	3	2	0	NONE
B 210	WA090	3	21	2	29	3	9.8	1	1	4	O POS	1	2	1	4.8	3.5	9.8	30.1	85.8	28	32.6	187	38.5	0.128	16.8	9.6	0.255	1.79	HAZY	STRAW					7.5	TRACE	1.01				2	6	2
B 196	WA076	3	23	2	36	3	9.8	1	1	1	A POS	1	3	1	7	3.43	9.8	29.9	87	28.5	32.7	148	34.3	0.112	16.6	8.9	0.214	1.31	HAZY	STRAW					7		1.01				2	7	0
B 008	ERHK 008	2	29	2	30	3	9.9	1	1	3	B POS	1	2		6.84	3.69	9.9	29.5	79.9	26.8	33.6	205	35.3	12.2	11.7	10.8	30.6	0.22	CLEAR	STRAW	15	NEG	0.2(+-3.5)	15+-(0.15)	7.5	NEG	1.01	NEG	NEG	NEG	2	2	0	NONE
B 042	ERHK 042	2	28	2	36	3	9.9	1	1	2	AB POS	1	2	1	6.99	3.83	9.9	29.8	77.8	25.8	33.2	176	38.7	13.6	12.5	10.7	30.9	0.19	CLEAR	STRAW	15	NEG	0.2(3.5)	NEG	7.5	NEG	1.005	NEG	NEG	NEG	5	25	0	NONE
B 409	ASH 1064	1	20	2	32	3	9.9	1	1	3	B POS	1	2	1	14.4	4	9.9	29.5	73.9	24.7	33.5	173	42.3						STRAW	CLEAR	NEG	NEG	NORMAL	NEG	6.5	NEG	1.015	NEG	NEG	NEG
B 159	WA039	3	34	3	26	2	9.9	1	1	3	B POS	1	2	1	10.1	3.56	9.9	32	89.9	27.9	31.1	230	39.6	0.125	15.9	7.9	0.14	1.81	CLOUDY	STRAW	++				6		1.015				15	10	0
B 175	WA055	3	28	2	24	2	9.9	1	1	3	B POS	1	2	1	7.2	3.62	9.9	31.1	85.8	27.4	32	260	41.1	0.136	15.3	8.8	0.178	2.28	CLEAR	STRAW				TRACE	5		1.03	++			1	2	0
B 167	WA047	3	39	3	20	2	9.9	1	1	4	O POS	1	2	1	6.6	3.93	9.9	31	79.1	25.1	31.9	244	47.4		15.7	9			CLEAR	STRAW					7.5		1.015				2	2	0
B 177	WA057	3	30	3	20	2	9.9	1	1	4	O POS	1	2	1	7.9	3.19	9.9	29.5	92.4	31.1	33.7	286	39.3	0.121	15.3	7.8	0.118	2.23	HAZY	STRAW	+			TRACE	7.5		1.015				5	3	0
B 010	ERHK 010	2	26	2	24	2	10	1	1	3	B POS	1	2		5.44	3.67	10	29.5	80.4	27.2	33.9	162	35.7	12.2	15.6	12.1	41.2	0.19	CLEAR	STRAW	15	NEG	0.2(+-3.5)	15+-(0.15)	7	NEG	1.015	NEG	NEG	NEG	1	2	0	NONE
B 199	WA079	3	34	3	16	2	10	1	1	3	B POS	1	2	1	9.4	3.02	10	30.3	100.3	33.1	33	164	43.3	0.123	16.4	11.1	0.339	1.83	HAZY	STRAW					8		1.01				2	6	0
B 099	ERHK 099	2	33	3	25	2	10	1	2	4	O NEG	1	2	1	4.71	3.65	10	31.3	85.8	27.4	31.9	155	38.5	12.3	10.4	10.1	25.6	0.16	HAZY	STRAW	125	NEG	16	NEG	6.5	NEG	1.01	NEG	NEG	NEG	3	5	0	NONE
B 092	ERHK 092	2	26	2	39	3	10	1	1	4	O POS	1	2	1	4.36	3.63	10	31.5	86.8	27.5	31.7	276	37.4	11.8	8.2	8.5	11.8	0.23	.	.	.	.	.	.	.	.	.	.	.	.	.	.	.	.
B 355	ASH 12667	1	33	3	24	2	10	1				1	2	1	4.5	3.16	10	29	91.9	31.6	34.4	118	51.8						STRAW	CLEAR	NEG	NEG	NORMAL	NEG	6	NEG	1.01	NEG	NEG	NEG
B 363	ASH 968	1	31	3	12	1	10	1				1	2	1	6.53	3.5	10	29.9	85.5	28.5	33.3	185	47.5						STRAW	CLEAR	POSITIVE+	NEG	NORMAL	NEG	8	POSITIVE+++	1.015	NEG	NEG	NEG
B 224	WA104	3	20	2	24	2	10.1	1	1	2	AB POS	1	2	1	6.9	3.14	10.1	29.6	94.1	32.2	34.2	191	43.6	0.132	16.1	9.2	0.217	1.76	HAZY	STRAW					6		1.015				2	7	0
B 090	ERHK 090	2	26	2	32	3	10.1	1	2	3	B NEG	1	2	1	9.31	4.12	10.1	32.5	78.9	24.5	31.1	237	38.3	13.4	10.3	9.8	22.9	0.23	CLEAR	STRAW	125	NEG	3.2	TRACE	6.5	NEG	1.03	NEG	NEG	NEG	1	2	0	NONE
B 138	WA018	3	23	2	24	2	10.1	1	1	3	B POS	1	2	1	5.6	3.2	10.1	31.1	97.1	31.5	32.5	224	41.7	0.122	15.6	9.4	0.216	2.11	HAZY	STRAW	NEG	NEG	NORMAL	TRACE	6	NEG	1.03	NEG	NEG	NEG	2	2	0
B 054	ERHK 054	2	31	3	28	3	10.2	1	1	1	A POS	1	2	1	10.75	4.09	10.2	29.9	73.1	24.9	34.1	224	41.9	16.3	8.4	9.4	21	0.21	CLEAR	STRAW	RRACE	NEG	3.2	NEG	6	NEG	1	NEG	NEG	NEG	2	2	0	NONE
B 145	WA025	3	25	2	20	2	10.2	1	1	1	A POS	1	2	1	6.9	3.53	10.2	32.3	91.6	28.9	31.5	385	41	0.128	15.6	9.1	0.202	3.52	CLOUDY	STRAW	NEG	NEG	NORMAL	NEG	7.5	NEG	1.01	+	NEG	NEG	4	20	0
B 165	WA045	3	30	3	26	2	10.2	1	1	1	A POS	1	2	1	7.8	3.45	10.2	29.7	86.2	29.5	34.3	223	43		15.3	7.9			HAZY	STRAW					7		1.01				1	10	0
B 036	ERHK 036	2	33	3	37	3	10.2	1	1	3	B POS	1	2	1	7.17	3.57	10.2	28	78.4	28.6	36.4	192	40	14	11	10.3	27.2	0.2	CLEAR	STRAW	TRACE	NEG	3.2	NEG	7	NEG	1.005	NEG	NEG	NEG	2	2	0	NONE
B 078	ERHK 078	2	31	3	36	3	10.2	1	1	3	B POS	1	2	1	6.74	4	10.2	32.1	80.3	25.5	31.8	174	42	14.5	15.2	11.3	38.2	0.2	CLEAR	STRAW	TRACE	NEG	3.2	TRACE	6.5	NEG	1.025	NEG	NEG	NEG	2	2	0	NONE
B 227	WA107	3	36	3	38	3	10.2	1	1	3	B POS	1	2	1	5.6	3.21	10.2	30.8	96	31.8	33.1	227	43	0.128	16.3	7.9	0.157	1.8	HAZY	STRAW				TRACE	6		1.015				2	5	0
B 026	ERHK 026	2	36	3	32	3	10.2	1	1	4	O POS	1	2	1	8.08	4.06	10.2	26.7	65.8	25.1	38.2	154	52.4	23.5	.	.	.	.	CLEAR	STRAW	70	NEG	3.2	TRACE	6.5	NEG	1.03	NEG	NEG	NEG	2	1	0	NONE
B 048	ERHK 048	2	19	1	39	3	10.2	1	1	4	O POS	1	2	1	9.13	4.04	10.2	30.4	75.2	25.2	33.6	170	36	13.5	11.5	10.7	30.3	0.18	CLEAR	STRAW	70	NEG	3.2	NEG	6.5	NEG	1.015	NEG	NEG	NEG	2	4	0	NONE
B 137	WA017	3	37	3	16	2	10.2	1	1	4	O POS	1	2	1	6.8	3.63	10.2	32.6	90.1	28.1	31.2	235	42.1	0.133	15.6	8	0.139	1.88	HAZY	STRAW	TRACE	NEG	NORMAL	NEG	8	NEG	1.005	NEG	NEG	NEG	4	8	0
B 182	WA062	3	19	1	20	2	10.2	1	1	4	O POS	1	2	1	9.2	3.26	10.2	30.7	94.2	31.4	33.3	187	43.1	0.13	16.5	9	0.214	1.68	HAZY	STRAW	+				8		1.005				5	20	0
B 198	WA078	3	20	2	20	2	10.2	1	1	4	O POS	1	2	1	8.1	4.4	10.2	32.6	74	23.2	31.4	208	35.4	0.136	15.9	9.3	0.243	1.95	CLOUDY	STRAW	+++			TRACE	8		1.01				>30	16	0
B 209	WA089	3	22	2	38	3	10.2	1	1	4	O POS	1	2	1	4.9	3.58	10.2	31.4	87.8	28.6	32.6	177	39.2	0.127	16.4	7.9	0.167	1.4	HAZY	STRAW	++				8.5		1.005				8	8	0
B 385	ASH 13714	1	27	2	20	2	10.2	1				1	2	1	7.8	4.23	10.2	30.6	71.1	24.1	34	230	43.1						STRAW	CLEAR	NEG	NEG	NORMAL	NEG	5	NEG	1.02	NEG	NEG	NEG
B 055	ERHK 055	2	29	2	34	3	10.2	1	1	4	O POS	1	3	1	5.99	3.34	10.2	28.4	85	30.5	35.9	195	40.4	13.2	10.4	10	24	0.19	HAZY	STRAW	NEG	NEG	16	TRACE	7	NEG	1.01	NEG	NEG	NEG	2	7	0	NONE
B 027	ERHK 027	2	40	4	36	3	10.3	1	1	1	A POS	1	2	1	7.02	3.49	10.3	29.1	83.4	29.5	35.4	184	44.7	14.8	10.2	9.9	24.2	0.18	CLEAR	STRAW	70	32(+)	3.2	NEG	6.5	NEG	1	NEG	NEG	NEG	1	2	0	NONE
B 129	WA009	3	22	2	20	2	10.3	1	1	1	A POS	1	2	1	7.5	3.68	10.3	32.6	88.7	27.9	31.5	175	43.3	0.139	16.3	9.4	0.242	1.64	HAZY	STRAW	+	NEG	NORMAL	NEG	7	NEG	1.01	NEG	NEG	NEG	8	15	0
B 154	WA034	3	38	3	16	2	10.3	1	1	1	A POS	1	2	1	7.7	3.39	10.3	32.3	95.3	30.5	32	324	39.9	0.119	15.3	8.3	0.145	2.7	HAZY	STRAW	TRACE			TRACE	5		1.025				4	4	0
B 131	WA011	3	14	1	16	2	10.3	1	1	4	O POS	1	2	1	7.2	3.79	10.3	32.4	85.5	27.1	31.8	352	40.3	0.134	15.5	7.6	0.121	2.67	CLOUDY	STRAW	++	NEG	NORMAL	+	7	+	1.015	NEG	NEG	NEG	12	6	8
B 013	ERHK 013	2	32	3	29	3	10.3	1	1	4	O POS	1	2	2	7.04	3.66	10.3	27	73.8	28.1	38.1	138	38.5	14.9	10.6	9.8	23.7	0.14	CLEAR	STRAW	70	32(+)	NEG	1.0(2+)	7.5	NEG	1.015	NEG	NEG	NEG	5	6	0	NONE
B 062	ERHK 062	2	24	2	16	2	10.4	1	1	1	A POS	1	2	1	7.57	3.77	10.4	31.9	84.6	27.6	32.6	127	40.9	13.2	10.7	10.5	25.9	0.13	CLEAR	STRAW	TRACE	NEG	3.2	NEG	6.5	NEG	1.015	NEG	NEG	NEG	1	3	0	NONE
B 019	ERHK 019	2	36	3	37	3	10.4	1	1	4	O POS	1	2	1	6.43	3.79	10.4	29.3	77.3	27.4	35.5	151	38.3	13.6	11.4	10.2	26.9	0.15	CLEAR	STRAW	70	32(+)	3.2	NEG	6.5	NEG	1.015	NEG	NEG	NEG	9	2	0	NONE
B 034	ERHK 034	2	32	3	37	3	10.4	1	1	4	O POS	1	2	1	8.2	3.71	10.4	29.6	79.8	28	35.1	189	38.7	13.6	8.5	9.1	16.9	0.17	HAZY	STRAW	125	NEG	3.2	1.0(2+)	6.5	NEG	1.01	NEG	NEG	NEG	3	14	0	NONE
B 038	ERHK 038	2	15	1	33	3	10.4	1	1	4	O POS	1	2	1	7.63	3.96	10.4	29.9	75.5	26.3	34.8	234	36.1	13.3	9.2	9	17.5	0.21	CLEAR	STRAW	70	NEG	3.2	NEG	8.5	NEG	1	NEG	NEG	NEG	2	3	0	NONE
B 052	ERHK 052	2	34	3	36	3	10.4	1	1	4	O POS	1	2	1	9.8	4.18	10.4	29.6	70.8	24.9	35.1	211	37.8	15.1	12.1	10.7	30.7	0.23	CLOUDY	STRAW	125	128(+++)	3.2	NEG	7	NEG	1.005	NEG	NEG	NEG	3	>30	0	RODS
B 100	ERHK 100	2	18	1	20	2	10.4	1	1	4	O POS	1	2	1	5.86	5.06	10.4	34.6	68.4	20.6	30.1	125	39.9	16.3	10.9	9.7	24.1	0.12	CLEAR	STRAW	125	NEG	3.2	TRACE	6	NEG	1.025	NEG	NEG	NEG	8	3	0	NONE
B 114	ERHK 114	2	27	2	29	3	10.4	1	1	4	O POS	1	2	1	8.2	3.49	10.4	32.6	93.4	29.8	31.9	183	55.2	16.1	15	11.3	37.3	0.21	CLEAR	STRAW	125	NEG	16	TRACE	7.5	NEG	1.01	NEG	NEG	NEG	3	1	0	NONE
B 164	WA044	3	35	3	16	2	10.4	1	1	4	O POS	1	2	2	8.2	3.63	10.4	33.1	91.1	28.7	31.5	240	41.4	0.129	16.5	9.9	0.277	2.37	CLOUDY	STRAW	+	+			7		1.015				8	5	0
B 014	ERHK 014	2	17	1	39	3	10.4	1	1	4	O POS	1	2	2	8.2	4.36	10.4	30.5	70	23.9	34.1	241	35.7	14.4	8	8.4	13.1	0.2	CLEAR	STRAW	125	32(+)	3.2	NEG	6.5	NEG	1.01	NEG	NEG	NEG	6	3	0	NONE
B 425	ASH 14594	1	24	2	16	2	10.5	2	1	1	A POS	1	2	1	6.2	3.8	10.5	31	81.7	27.6	33.8	227	47.6						STRAW	HAZY	POSITIVE+	NEG	NORMAL	NEG	6	NEG	1.02	NEG	NEG	NEG
B 074	ERHK 074	2	22	2	36	3	10.5	1	1	1	A POS	1	2	1	8.42	4.16	10.5	33.6	80.8	25.2	31.3	237	45.1	15.5	11.5	10.6	29.9	0.25	CLEAR	STRAW	TRACE	NEG	NORMAL	0.3(+)	6	NEG	1.01	NEG	NEG	NEG	2	1	0	NONE
B 134	WA014	3	44	4	14	2	10.5	2	1	1	A POS	1	2	1	8.1	3.57	10.5	32.9	92.2	29.3	31.8	368	43.3	0.134	15.4	9	0.193	3.33	HAZY	STRAW	NEG	NEG	NORMAL	TRACE	6	NEG	1.02	+	NEG	NEG	2	4	0
B 235	WA115	3	34	3	37	3	10.5	1	1	1	A POS	1	2	1	8.6	3.92	10.5	33.5	85.4	26.9	31.4	129	40.8	0.136	17.5	9.9	0.296	1.28	HAZY	STRAW					8		1.01				2	3	0
B 021	ERHK 021	2	17	1	37	3	10.5	1	1	2	AB POS	1	2	1	11.38	4.13	10.5	31.3	75.8	25.4	33.5	328	47.5	17.6	9.2	8.9	16.3	0.29	CLEAR	STRAW	70	32(+)	3.2	NEG	6.5	NEG	1.01	NEG	NEG	NEG	5	2	0	NONE
B 047	ERHK 047	2	34	3	25	2	10.5	2	1	3	B POS	1	2	1	6.01	3.82	10.5	30.3	79.3	27.5	34.7	150	39.3	13.8	20.1	12.4	43.2	0.19	CLEAR	AMBER	TRACE	NEG	3.2	0.3(+)	6	NEG	1.025	NEG	NEG	NEG	2	2	0	NONE
B 130	WA010	3	44	4	16	2	10.5	2	1	3	B POS	1	2	1	7.7	3.88	10.5	33.9	87.3	27	31	210	38.3	0.125	16.2	9.5	0.241	1.99	HAZY	STRAW	TRACE	NEG	NORMAL	NEG	5	NEG	1.025	NEG	NEG	++++	3	4	0
B 434	ASH 14574	1	25	2	32	3	10.5	1	1	4	O POS	1	2	1	7.3	3.54	10.5	31	87.8	29.6	33.8	265	44.1						STRAW	CLEAR	NEG	NEG	NORMAL	NEG	5	NEG	1.015	NEG	NEG	NEG
B 194	WA074	3	26	2	36	3	10.5	1	1	4	O POS	1	2	1	11.4	3.44	10.5	31.8	92.5	30.6	33.1	207	42.2	0.13	16	8.7	0.183	1.79	CLOUDY	STRAW	+				7.5		1.01				7	15	0
B 208	WA088	3	24	2	29	3	10.5	1	1	4	O POS	1	2	1	5.1	3.58	10.5	31.3	87.4	29.3	33.6	187	38.6	0.126	16.3	8.6	0.192	1.6	HAZY	STRAW	TRACE				8		1.005				3	2	0
B 215	WA095	3	25	2	36	3	10.5	1	1	4	O POS	1	2	1	7.1	3.38	10.5	32.1	94.9	31.1	32.7	319	43.7	0.131	16.3	9.3	0.228	2.98	HAZY	STRAW	+				5		1.025				8	8	0
B 237	WA117	3	30	3	36	3	10.5	1	1	4	O POS	1	2	1	6.5	3.91	10.5	32.2	82.3	26.7	32.4	152	38.6	0.134	16.1	7.3	0.129	1.11	HAZY	STRAW				TRACE	7		1.015				3	4	0
B 051	ERHK 051	2	25	2	18	2	10.5	2	1	1	A POS	1	2	2	10.64	3.91	10.5	27.8	71.1	26.9	37.8	222	33.9	13.3	10.9	9.8	24	0.22	CLEAR	STRAW	TRACE	32(+)	3.2	NEG	6.5	NEG	1	NEG	NEG	NEG	2	6	0	NONE
B 020	ERHK 020	2	40	4	34	3	10.5	1	1	4	O POS	1	2	2	7.05	3.73	10.5	30.4	81.5	28.2	34.5	248	39.5	13.4	8.4	8.8	15.5	0.22	CLEAR	STRAW	70	32(+)	NORMAL	NEG	8	NEG	1.005	NEG	NEG	NEG	4	1	0	YLC+
B 150	WA030	3	26	2	28	3	10.6	1	1	1	A POS	1	2	1	5.5	3.43	10.6	31.7	92.4	30.9	33.4	188	39.6	0.122	16.2	8.6	0.185	1.61	HAZY	STRAW				TRACE	6		1.015				2	5	0
B 084	ERHK 084	2	33	3	24	2	10.6	2	1	3	B POS	1	2	1	6.48	4.07	10.6	33.5	82.3	26	31.6	254	40.9	13.7	11.6	10.6	28.5	0.27	CLEAR	STRAW	70	NEG	3.2	NEG	7	NEG	1.01	NEG	NEG	NEG	1	1	0	NONE
B 377	ASH 1001	1	24	2	24	2	10.6	2	1	4	O POS	1	2	1	7.9	3.87	10.6	31.8	80.3	27.3	34.1	183	43.8						STRAW	CLEAR	POSITIVE+	NEG	NORMAL	NEG	6.5	NEG	1.02	NEG	NEG	NEG
B 397	ASH 14292	1	30	3	24	2	10.6	2	1	4	O POS	1	2	1	8.6	4.17	10.6	31.8	78.7	25.4	32.3	335	59.6						STRAW	CLEAR	NEG	NEG	NORMAL	NEG	7	NEG	1.01	NEG	NEG	NEG
B 412	ASH 14563	1	18	1	12	1	10.6	1	1	4	O POS	1	2	1	7.5	4.56	10.6	32.2	70.8	23.2	32.9	311	40						STRAW	CLEAR	POSITIVE+++	NEG	NORMAL	TRACE	7.5	NEG	1.015	NEG	NEG	NEG
B 141	WA021	3	27	2	39	3	10.6	1	1	4	O POS	1	2	1	5.4	4.23	10.6	34.8	82.2	25.1	30.5	170	46.6	0.161	17	10.8	0.362	1.83	CLEAR	STRAW	NEG	NEG	NORMAL	TRACE	7	NEG	1.015	NEG	NEG	NEG	2	4	0
B 181	WA061	3	29	2	20	2	10.6	2	1	3	B POS	1	2	2	6	4.08	10.6	33.3	81.5	26	32	242	34.4	0.12	15.5	7.8	0.129	1.89	HAZY	STRAW					7.5		1.01				2	6	0
B 113	ERHK 113	2	26	2	36	3	10.6	1	1	1	A POS	1	2	2	12.75	3.74	10.6	32.3	86.4	28.3	223	47.2	15.2	9.7	9.4	20.5	0.21	0	CLEAR	STRAW	125	NEG	3.2	NEG	6.5	NEG	1.005	NEG	NEG	NEG	10	4	0	NONE
B 007	ERHK 007	2	38	3	32	3	10.7	1	1	2	AB POS	1	2		7.19	3.64	10.7	30.7	84.3	29.4	34.9	217	38.5	12.6	12.7	11.4	35.6	0.25	CLEAR	STRAW	15	NEG	0.2(+-3.5)	15+-(0.15)	6.5	NEG	1.01	NEG	NEG	NEG	1	2	0	NONE
B 356	ASH 12679	1	21	2	20	2	10.7	2	1	1	A POS	1	2	1	7.1	2.82	10.7	28.3	100.6	37.9	37.8	244	48.3						STRAW	CLEAR	TRACE	NEG	NORMAL	TRACE	5	NEG	1.03	NEG	NEG	NEG
B 369	ASH 989	1	20	2	16	2	10.7	2	1	1	A POS	1	2	1	7	3.67	10.7	32.1	79.5	29.1	36.7	363	45.5						STRAW	CLEAR	NEG	NEG	NORMAL	NEG	6	NEG	1.01	POSITIVE+	NEG	NEG
B 033	ERHK 033	2	26	2	37	3	10.7	1	1	3	B POS	1	2	1	6.64	4.04	10.7	31.4	77.7	26.5	34.1	300	37	13.2	8.7	9.1	17.4	0.27	CLEAR	STRAW	70	NEG	3.2	3.0(3+)	7	NEG	1.005	NEG	NEG	NEG	3	5	0	NONE
B 231	WA111	3	24	2	27	2	10.7	2	1	3	B POS	1	2	1	9.4	3.72	10.7	32.3	86.9	28.7	33.1	206	35	0.115	16	10.8	0.323	2.22	HAZY	STRAW	+				7		1.015				5	8	0
B 367	ASH 13380	1	42	4	16	2	10.7	2	1	4	O POS	1	2	1	13.3	4.01	10.7	74.3	74.3	26.6	36	186	40.7						STRAW	CLEAR	NEG	NEG	NORMAL	NEG	8	NEG	1.03	NEG	NEG	NEG
B 053	ERHK 053	2	28	2	32	3	10.7	1	1	4	O POS	1	2	1	7.05	4.2	10.7	29.8	71	25.5	35.9	168	33.9	13.3	14	11.2	34.8	0.19	CLEAR	STRAW	NEG	NEG	16	0.3(+)	7	NEG	1.005	NEG	17	NEG	2	2	0	NONE
B 043	ERHK 043	2	23	2	14	2	10.7	2	1	1	A POS	1	2	2	8.03	4.03	10.7	31	76.9	26.6	34.5	231	35.6	12.9	10.5	10.1	26.1	0.23	CLEAR	STRAW	70	NEG	3.2	NEG	6.5	NEG	1.01	NEG	NEG	NEG	1	2	0	NONE
B 093	ERHK 093	2	30	3	26	2	10.8	2	1	4	O POS	1	1	1	7.88	3.72	10.8	33.5	90.1	29	32.2	265	46.5	14.2	8.8	8.8	15.1	0.23	CLEAR	STRAW	TRACE	NEG	3.2	TRACE	6.5	NEG	1.02	NEG	NEG	NEG	2	3	0	NONE
B 070	ERHK 070	2	29	2	35	3	10.8	1	1	2	AB POS	1	2	1	8.09	4.04	10.8	34	84.2	26.7	31.8	213	41.6	13.6	8.5	8.8	15.5	0.19	CLEAR	STRAW	NEG	NEG	3.2	NEG	6	NEG	1.03	NEG	NEG	NEG	2	8	0	NONE
B 380	ASH 1016	1	29	2	24	2	10.8	2	1	3	B POS	1	2	1	9.2	3.91	10.8	32.4	80.1	27.6	34.5	264	45.5						STRAW	CLEAR	POSITIVE+	NEG	NORMAL	TRACE	6.5	NEG	1.02	NEG	NEG	NEG
B 017	ERHK 017	2	31	3	36	3	10.8	1	1	3	B POS	1	2	1	6.5	4.94	10.8	32.4	65.6	21.9	33.3	189	34.8	15.3	11.5	10.3	28.6	0.19	CLEAR	STRAW	125	32(+)	3.2	NEG	8	NEG	1.01	NEG	NEG	NEG	4	3	0	NONE
B 023	ERHK 023	2	33	3	34	3	10.8	1	1	3	B POS	1	2	1	8.58	4.43	10.8	31.5	71.1	24.4	34.3	153	36	14.3	12.2	10.3	28.7	0.16	.	.	.	.	.	.	.	NEG	.	.	.	.	.	.	.	.
B 045	ERHK 045	2	32	3	22	2	10.8	2	1	3	B POS	1	2	1	7.88	4.31	10.8	32.3	74.9	25.1	33.4	242	35.6	13.2	7.6	8	9	0.18	CLEAR	STRAW	70	NEG	3.2	NEG	6.5	NEG	1.03	NEG	NEG	NEG	2	2	0	NONE
B 160	WA040	3	47	4	24	2	10.8	2	1	3	B POS	1	2	1	5.4	3.71	10.8	33	89	29.1	32.7	186	39.7	0.127	15.7	8.1	0.152	1.5	HAZY	STRAW	TRACE				7.5		1.01				5	5	0
B 236	WA116	3	26	2	26	2	10.8	2	1	3	B POS	1	2	1	8.7	3.48	10.8	34.3	98.4	30.9	31.4	292	41.9	0.121	16	9	0.198	2.63	HAZY	STRAW				TRACE	8		1.01				1	2	0
B 421	ASH 1073	1	26	2	14	2	10.8	2	1	4	O POS	1	2	1	6.5	3.63	10.8	32.1	88.6	29.7	33.6	251	45.8						STRAW	CLEAR	POSITIVE+	NEG	NORMAL	POSITIVE+	6	NEG	1.02	NEG	NEG	NEG
B 430	ASH 1078	1	18	1	16	2	10.8	2	1	4	O POS	1	2	1	6.5	3.63	10.8	32.1	88.6	29.7	33.6	251	45.8						STRAW	CLEAR	NEG	NEG	NORMAL	NEG	6	NEG	1.01	NEG	NEG	NEG
B 030	ERHK 030	2	30	3	32	3	10.8	1	1	4	O POS	1	2	1	6.06	3.53	10.8	29.9	84.7	30.6	36.1	146	42.1	13.6	10.3	10	25.3	0.15	CLEAR	STRAW	125	32(+)	3.2	0.3(+)	7	NEG	1.01	NEG	NEG	NEG	4	5	0	NONE
B 039	ERHK 039	2	16	1	35	3	10.8	1	1	4	O POS	1	2	1	7.42	4.19	10.8	30.6	73	25.8	35.3	243	35.4	13.4	7.2	7.8	8.8	0.19	HAZY	STRAW	70	NEG	3.2	0.3(+)	7.5	NEG	1.005	NEG	NEG	NEG	2	2	0	NONE
B 097	ERHK 097	2	23	2	20	2	10.8	2	1	4	O POS	1	2	1	9.83	4.11	10.8	35	85.2	26.3	30.9	262	42.2	13.6	11.1	10.3	25.9	0.27	.	.	.	.	.	.	.	.	.	.	.	.	.	.	.	NONE
B 195	WA075	3	26	2	36	3	10.8	1	1	4	O POS	1	2	1	8.3	3.79	10.8	34.2	90.3	28.6	31.7	247	44	0.139	16	8.9	0.198	2.2	HAZY	STRAW	++				5		1.015				8	4	0
B 028	ERHK 028	2	30	3	36	3	10.8	1	1	1	A POS	1	2	2	9.48	4.59	10.8	31	75.8	26.4	34.8	234	35.5	13.1	10.8	10	24.5	0.23	CLEAR	STRAW	70	32(+)	3.2	NEG	6	NEG	1.015	NEG	NEG	NEG	1	1	0	NONE
B 111	ERHK 111	2	36	3	37	3	10.9	1	2	1	A NEG	1	2	1	7.45	3.83	10.9	33.8	88.3	28.4	32.2	141	41.2	12.9	10.5	10.5	27.9	0.15	HAZY	STRAW	TRACE	NEG	16	TRACE	7	TRACE	1.015	1.5	NEG	NEG	2	2	6	NONE
B 219	WA099	3	46	4	24	2	10.9	2	1	3	B POS	1	2	1	7.6	3.59	10.9	32.8	91.4	30.4	33.2	192	39.9	0.124	15.7	7.6	0.127	1.46	HAZY	STRAW					5		1.015				2	7	0
B 124	WA004	3	35	3	32	3	10.9	1	1	4	O POS	1	2	1	7	3.64	10.9	34	93.5	29.9	32	107	42	0.128	17.1	9.6	0.275	1.03	CLOUDY	STRAW	++	NEG	NORMAL	NEG	7	NEG	1.01	NEG	NEG	NEG	20	18	0
B 184	WA064	3	21	2	28	3	10.9	1	1	4	O POS	1	2	1	3.6	3.26	10.9	32.2	98.6	33.5	33.9	214	45	0.13	15.9	9.1	0.207	1.95	CLEAR	STRAW					5		1.01				1	4	0
B 204	WA084	3	20	2	29	3	10.9	1	1	4	O POS	1	2	1	5.9	3.66	10.9	33.6	91.7	29.7	32.4	186	40.6	0.126	16.4	9	0.214	1.67	HAZY	STRAW	TRACE				6		1.015				5	19	0
B 228	WA108	3	24	2	16	2	10.9	2	1	4	O POS	1	2	1	5	3.42	10.9	32.6	95.4	31.8	33.3	152	42.1	0.126	16.3	9.6	0.255	1.46	HAZY	STRAW					7		1.01				2	10	0
B 392	ASH 1055	1	29	2	12	1	10.9	1				1	2	1	8	3.8	10.9	32.7	83.5	28.6	34.3	327	45.5						STRAW	HAZY	NEG	NEG	NORMAL	NEG	5	NEG	1.01	NEG	NEG	NEG
B 353	ASH 12672	1	37	3	32	3	10.9	1				1	2	1	6.5	3.4	10.9	29.8	87.9	32	36.5	193	50.1						STRAW	CLEAR	POSITIVE+	NEG	NORMAL	TRACE	6	NEG	1.02	POSITIVE	NEG	NEG
B 391	ASH 13702	1	29	2	16	2	11	2	1	1	A POS	1	2	1	8.8	4.52	11	33	73.1	24.3	33.3	247	44.7						STRAW	CLEAR	NEG	NEG	NORMAL	TRACE	6	NEG	1.025	NEG	NEG	NEG
B 057	ERHK 057	2	26	2	33	3	11	2	1	1	A POS	1	2	1	8.12	3.8	11	34.3	89.6	28.7	32.1	161	40.7	12.4	11	10.3	27.2	0.17	HAZY	STRAW	125	NEG	16	1.0(+++)	6	TRACE	1.03	8	17	NEG	10	5	2	NONE
B 371	ASH 990	1	21	2	24	2	11	2	1	3	B POS	1	2	1	8	3.76	11	33	90.4	29.2	32.4	330	447.1						STRAW	HAZY	NEG	NEG	NORMAL	TRACE	6.5	NEG	1.015	NEG	NEG	NEG
B 401	ASH 1059	1	37	3	22	2	11	2	1	4	O POS	1	2	1	5.7	4.1	11	33	83.2	26.8	32.2	208	51.8						AMBER	HAZY	POSITIVE+	NEG	NORMAL	TRACE	7.5	NEG	1.015	NEG	NEG	NEG
B 361	ASH 575	1	32	3	16	2	11	2	1	4	O POS	1	2	1	7.1	2.8	11	30.1	82.2	25.2	30.1	220	48.7						STRAW	CLEAR	NEG	NEG	NORMAL	NEG	6	NEG	1.025	NEG	NEG	NEG
B 075	ERHK 075	2	34	3	38	3	11	2	1	4	O POS	1	2	1	9	4.38	11	34.7	79.2	25.1	31.7	223	44.8	15.6	14.4	11.3	36.5	0.25	HAZY	STRAW	125	POS	3.2	NEG	6.5	NEG	1.01	NEG	NEG	NEG	5	23	0	NONE
B 076	ERHK 076	2	32	3	26	2	11	2	1	4	O POS	1	2	1	8.16	3.96	11	31.8	80.3	27.8	34.6	212	39.8	13.8	11.9	10.6	28.5	0.22	CLEAR	STRAW	TRACE	NEG	3.2	NEG	7	NEG	1.005	NEG	NEG	NEG	2	2	0	NONE
B 082	ERHK 082	2	31	3	18	2	11	2	1	4	O POS	1	2	1	7.15	3.9	11	31.1	79.7	28.2	35.4	169	38.5	13.5	13.7	11	34.2	0.19	CLEAR	STRAW	TRACE	NEG	3.2	NEG	6	NEG	1.005	NEG	NEG	NEG	2	5	0	BACT+1
B 166	WA046	3	27	2	16	2	11	2	1	4	O POS	1	2	1	7.7	3.7	11	32.3	87.5	29.7	34	321	44.8		15.4	8.6			HAZY	STRAW	+				5		1.01				8	7	0
B 212	WA092	3	30	3	20	2	11	2	1	4	O POS	1	2	1	8	3.82	11	33.1	86.7	28.9	33.3	168	39.8	0.131	16.2	9	0.219	1.51	HAZY	STRAW	+				7.5		1.015				6	2	0
B 158	WA038	3	35	3	33	3	11	2	1	3	B POS	1	3	1	9.1	3.42	11	33.1	96.8	32.2	33.2	215	40.6	0.119	16.3	8.8	0.202	1.88	HAZY	STRAW	+				7.5		1.015				4	2	0
B 006	ERHK 006	2	27	2	32	3	11.1	2	2	4	O NEG	1	2		9.76	4.52	11.1	33.2	73.5	24.6	33.4	210	36.7	13.9	9.5	9.4	19.8	0.2	CLEAR	STRAW	15	NEG	0.2(+-3.5)	15+-(0.15)	5	NEG	1	NEG	NEG	NEG	1	2	0	NONE
B 360	ASH 567	1	31	3	16	2	11.1	2	1	1	A POS	1	2	1	6.26	3.91	11.1	33.3	85.1	28.5	33.5	205	45.6						STRAW	CLEAR	NEG	NEG	NORMAL	TRACE	5	NEG	1.025	NEG	NEG	NEG
B 418	ASH 14581	1	26	2	16	2	11.1	2	1	3	B POS	1	2	1	11	3.96	11.1	32.8	82.9	28	33.8	195	50.3						STRAW	HAZY	TRACE	NEG	NORMAL	NEG	5	NEG	1.03	NEG	NEG	NEG
B 190	WA070	3	27	2	16	2	11.1	2	1	3	B POS	1	2	1	4.4	3.74	11.1	33.9	90.7	29.7	32.8	107	41.9	0.131	16.3	9.7	0.263	1.04	CLEAR	STRAW	+				8		1.01				4	4	0
B 101	ERHK 101	2	28	2	35	3	11.1	2	2	4	O NEG	1	2	1	7.33	3.75	11.1	34	90.7	29.6	32.6	196	47.1	14.8	11.5	10.7	30.3	0.21	CLEAR	AMBER	TRACE	NEG	3.2	TRACE	6.5	NEG	1.015	NEG	NEG	NEG	1	1	0	NONE
B 065	ERHK 065	2	25	2	35	3	11.1	2	1	4	O POS	1	2	1	8.03	4.19	11.1	34	81.1	26.5	32.6	166	38.9	13.3	13.6	11	33.7	0.18	HAZY	STRAW	125	NEG	3.2	NEG	6.5	NEG	1.005	NEG	NEG	NEG	5	1	0	NONE
B 207	WA087	3	21	2	37	3	11.1	2	1	4	O POS	1	2	1	7.9	3.53	11.1	33.5	94.8	31.5	33.2	184	40.8	0.123	16.7	9.3	0.233	1.71	CLOUDY	STRAW	TRACE				7		1.01				5	14	0
B 011	ERHK 011	2	31	3	26	2	11.2	2	1	3	B POS	1	2		6.48	4.45	11.2	33.2	74.6	25.2	33.7	161	35	13.1	10.3	9.5	22.1	0.15	CLEAR	STRAW	15	NEG	0.2(+-3.5)	15+-(0.15)	5	NEG	1.01	NEG	NEG	NEG	2	2	0	NONE
B 192	WA072	3	29	2	16	2	11.2	2	1	1	A POS	1	2	1	10	3.58	11.2	34.1	95.2	31.3	32.9	178	47.2	0.141	15.6	7.1	0.106	1.26	CLOUDY	STRAW	++			TRACE	6	TRACE	1.015				>30	10	2
B 200	WA080	3	30	3	24	2	11.2	2	1	3	B POS	1	2	1	5.4	3.71	11.2	33.7	90.8	30.3	33.3	195	41.3	0.13	16.5	8.8	0.203	1.71	CLOUDY	STRAW				TRACE	6.5		1.015				6	>30	0
B 049	ERHK 049	2	32	3	28	3	11.2	2	1	4	O POS	1	2	1	7.44	3.95	11.2	29.9	75.7	28.4	37.5	202	39.1	14.3	15.4	11.2	36.1	0.23	CLEAR	STRAW	70	NEG	3.2	TRACE	7.5	NEG	1.005	NEG	NEG	NEG	1	3	0	NONE
B 110	ERHK 110	2	34	3	32	3	11.2	2	1	4	O POS	1	2	1	7.43	4.61	11.2	36.1	78.3	24.3	31	182	42.3	15.1	14.7	11.1	35.2	0.2	HAZY	STRAW	TRACE	NEG	3.2	0.3(+)	6.5	NEG	1.025	NEG	NEG	NEG	1	3	0	NONE
B 400	ASH 1058	1	35	3	16	2	11.2	2	1	4	O POS	1	2		4.4	4.35	11.2	33.6	79.3	25.7	32.5	196	46.2						STRAW	CLEAR	NEG	NEG	NORMAL	NEG	5	NEG	1.015	NEG	NEG	NEG
B 359	ASH 931	1	25	2	16	2	11.3	2	1	1	A POS	1	1	1	7.1	3.09	11.3	33.9	100.2	36.5	36.5	247	42.3						STRAW	CLEAR	NEG	NEG	NORMAL	TRACE	6	NEG	1.025	NEG	NEG	NEG
B 419	ASH 14579	1	27	2	20	2	11.3	2	1	4	O POS	1	1	1	8.9	3.3	11.3	33	100.3	34.2	34.2	224	53						STRAW	CLEAR	POSITIVE+++	NEG	NORMAL	POSITIVE+	6	TRACE	1.025	NEG	NEG	NEG
B 147	WA027	3	33	3	20	2	11.3	2	1	3	B POS	1	2	1	9.5	4.22	11.3	34.6	81.8	26.7	32.7	287	40.1	0.139	15.5	9.9	0.261	2.83	CLOUDY	STRAW				TRACE	7		1.02				1	3	0
B 221	WA101	3	20	2	35	3	11.3	2	1	3	B POS	1	2	1	5.7	3.93	11.3	35.1	89.2	28.8	32.3	196	41.2	0.132	16.2	10.4	0.293	2.02	CLEAR	STRAW	TRACE				7		1.01				3	3	0
B 232	WA112	3	25	2	38	3	11.3	2	1	3	B POS	1	2	1	10.3	4.12	11.3	36.5	88.5	27.5	31	212	41.7	0.134	16.5	9.4	0.243	2	HAZY	STRAW					7		1.02				3	2	0
B 234	WA114	3	26	2	16	2	11.3	2	1	3	B POS	1	2	1	7.5	3.79	11.3	33.7	88.9	29.9	33.6	180	40.2	0.129	16.2	9.3	0.229	1.68	CLOUDY	STRAW	+				8.5		1.005				8	22	0
B 025	ERHK 025	2	40	4	31	3	11.3	2	2	4	O NEG	1	2	1	9.16	4.25	11.3	33.6	79.1	26.6	33.6	136	39.7	14.1	12.5	10.9	32.7	0.15	CLEAR	STRAW	TRACE	NEG	3.2	NEG	6.5	NEG	1.015	NEG	NEG	30(2+)	2	5	0	NONE
B 378	ASH 1004	1	21	2	16	2	11.3	2	1	4	O POS	1	2	1	6.8	3.84	11.3	33.9	79.6	29.4	37	241	36.4						STRAW	CLEAR	NEG	NEG	NORMAL	TRACE	7	NEG	1.02	NEG	NEG	NEG
B 058	ERHK 058	2	29	2	27	2	11.3	2	1	4	O POS	1	2	1	6.32	3.79	11.3	33.1	87.3	29.8	34.1	204	39.9	12.8	11	10.6	29.1	0.22	CLEAR	STRAW	TRACE	NEG	NEG	NEG	6	NEG	1.005	NEG	NEG	NEG	2	6	0	NONE
B 063	ERHK 063	2	28	2	16	2	11.3	2	1	4	O POS	1	2	1	7.4	3.96	11.3	33.5	84.6	28.5	33.7	240	41.4	13.3	8.5	9.3	17.7	0.22	.	.	.	.	.	.	.	NEG	.	NEG	NEG	NEG	1	6	0	NONE
B 357	ASH 12681	1	18	1	14	2	11.3	2				1	2	1	7.1	3.09	11.3	30.9	100.2	36.5	36.5	247	51.8						STRAW	CLEAR	NEG	NEG	NORMAL	NEG	6	NEG	1.015	NEG	NEG	NEG
B 413	ASH 1054	1	38	3	16	2	11.3	2	1	1	A POS	1	2		6.3	4.05	11.3	32.7	80.9	27.9	34.5	189	36.9						STRAW	CLOUDY	NEG	NEG	NORMAL	TRACE	6	NEG	1.03	NEG	NEG	NEG
B 396	ASH 14278	1	30	3	16	2	11.3	2	1	4	O POS	1	2		5.6	3.57	11.3	33.9	88.8	31.6	35.6	104	45.5						STRAW	CLEAR	NEG	NEG	NORMAL	NEG	5	NEG	1.02	NEG	NEG	NEG
B 002	ERHK 002	2	35	3	35	3	11.4	2	1	3	B POS	1	2		7.95	4.32	11.4	33.3	77.1	26.4	34.2	190	38.4	13.9	10	9.8	24	0.19	CLEAR	STRAW	15	NEG	0.2(+-3.5)	15+-(0.15)	5	NEG	1.01	NEG	NEG	NEG	1	2	0	NONE
B 420	ASH 14583	1	37	3	16	2	11.4	2	1	1	A POS	1	2	1	6.8	4.98	11.4	35.6	71.5	22.8	32	210	45						STRAW	CLEAR	NEG	NEG	NORMAL	NEG	6.5	NEG	1.01	NEG	NEG	NEG
B 343	ASH 12651	1	24	2	24	2	11.4	2	2	4	O NEG	1	2	1	7.7	3.35	11.4	31.1	93.1	34	36.6	194	44.8						STRAW	CLEAR	POSITIVE++	NEG	NORMAL	NEG	6.5	TRACE	1.02	NEG	NEG	NEG
B 061	ERHK 061	2	28	2	20	2	11.4	2	2	4	O NEG	1	2	1	7.82	3.93	11.4	34	86.5	29	33.5	205	43.7	13.7	10.7	10.3	27	0.21	CLEAR	STRAW	NEG	NEG	3.2	NEG	7.5	NEG	1.01	NEG	NEG	NEG	2	3	0	NONE
B 035	ERHK 035	2	27	2	32	3	11.4	2	1	4	O POS	1	2	1	9.7	4.46	11.4	33.1	74.2	25.6	34.4	302	33.3	12.4	9	8.9	15.1	0.27	CLEAR	STRAW	70	32(+)	3.2	NEG	7.5	NEG	1	NEG	NEG	NEG	2	5	0	NONE
B 086	ERHK 086	2	21	2	23	2	11.4	2	1	4	O POS	1	2	1	9.23	4.28	11.4	35.9	83.9	26.6	31.8	211	41.5	13.7	11.8	10.5	28.2	0.22	HAZY	STRAW	500	NEG	3.2	TRACE	7.5	NEG	1.01	NEG	NEG	NEG	10	2	0	NONE
B 135	WA015	3	32	3	16	2	11.4	2	1	4	O POS	1	2	1	7.3	4.48	11.4	36.2	80.7	25.5	31.6	249	36.6	0.129	16	10.1	0.277	2.5	HAZY	STRAW	NEG	NEG	NORMAL	+	6	NEG	1.03	NEG	NEG	NEG	3	6	0
B 139	WA019	3	21	2	24	2	11.4	2	1	4	O POS	1	2	1	6.7	3.64	11.4	34.8	95.6	31.3	32.7	257	40	0.119	16	7.9	0.15	2.03	HAZY	STRAW	NEG	NEG	NORMAL	NEG	5	NEG	1.015	NEG	NEG	NEG	1	5	0
B 348	ASH 12656	1	34	3	12	1	11.4	2				1	2	1	11.2	3.02	11.4	29.5	97.9	37.7	38.6	297	51.05						STRAW	CLEAR	NEG	NEG	NORMAL	TRACE	6	NEG	1.03	NEG	NEG	NEG
B 410	ASH 1065	1	32	3	28	3	11.4	2	1	4	O POS	1	2	2	9.2	3.96	11.4	33.1	83.6	28.7	34.4	306	41.5						STRAW	CLEAR	NEG	NEG	NORMAL	NEG	5	NEG	1.025	NEG	NEG	NEG
B 403	ASH 14305	1	20	2	16	2	11.4	2	1	3	B POS	1	2		5.9	4.07	11.4	34.2	81.2	28	34.1	190	48.6						STRAW	CLEAR	NEG	NEG	NORMAL	NEG	5	NEG	1.02	NEG	NEG	NEG
B 223	WA103	3	32	3	38	3	11.5	2	1	3	B POS	1	2	1	6.2	4.34	11.5	35.9	82.7	26.6	32.1	194	40.6	0.14	16.1	8.8	0.207	1.71	CLEAR	STRAW					7		1.01				1	6	0
B 059	ERHK 059	2	34	3	24	2	11.5	2	1	4	O POS	1	2	1	6.92	4.06	11.5	35.6	87.7	28.3	32.3	257	44.4	14	9.5	10	23.7	0.26	HAZY	STRAW	500	NEG	NEG	TRACE	7	NEG	1.01	NEG	NEG	NEG	2	5	0	NONE
B 094	ERHK 094	2	32	3	26	2	11.5	2	1	4	O POS	1	2	1	6.93	3.93	11.5	33.2	84.5	29.3	34.6	188	37.8	12.5	11.3	10	25	0.19	CLEAR	STRAW	TRACE	NEG	3.2	TRACE	7.5	NEG	1.005	NEG	NEG	NEG	2	8	0	NONE
B 408	ASH 14556	1	20	2	16	2	11.5	2	1	3	B POS	1	2		7.6	3.66	11.5	34.6	94.7	31.4	33.2	307	54.2						STRAW	CLEAR	NEG	NEG	NORMAL	NEG	6	NEG	1.015	NEG	NEG	NEG
B 044	ERHK 044	2	32	3	39	3	11.6	2	1	1	A POS	1	2	1	9.24	4.57	11.6	34.6	75.7	25.4	33.5	190	45.1	16.5	9.7	9.7	22.4	0.18	CLEAR	STRAW	70	NEG	3.2	NEG	6.5	NEG	1.005	NEG	NEG	NEG	1	3	0	NONE
B 171	WA051	3	23	2	36	3	11.6	2	2	2	AB NEG	1	2	1	8.1	3.73	11.6	35.2	94.4	31.2	33	179	44.2	0.134	16.8	7.5	0.151	1.34	HAZY	STRAW	+	+			7	TRACE	1.015			+	4	5	0
B 089	ERHK 089	2	28	2	36	3	11.6	2	1	3	B POS	1	2	1	7.78	4.49	11.6	36.7	81.7	25.8	31.6	168	41.9	14.5	12.9	10.8	32.1	0.18	CLEAR	STRAW	70	NEG	3.2	TRACE	6.5	NEG	1.025	NEG	NEG	NEG	1	2	0	NONE
B 088	ERHK 088	2	31	3	38	3	11.6	2	1	4	O POS	1	2	1	7.78	4.49	11.6	36.7	81.7	25.8	31.6	168	41.9	14.5	12.9	10.8	32.1	0.18	CLEAR	STRAW	TRACE	NEG	3.2	TRACE	6.5	NEG	1.015	NEG	NEG	NEG	2	4	0	NONE
B 108	ERHK 108	2	38	3	38	3	11.6	2	1	4	O POS	1	2	1	8.84	4.77	11.6	36.6	76.7	24.3	31.7	254	40.6	14.8	11.9	10.4	28.9	0.26	CLEAR	STRAW	TRACE	NEG	3.2	0.3(+)	6.5	NEG	1.02	NEG	NEG	NEG	2	10	0	NONE
B 170	WA050	3	17	1	24	2	11.6	2	1	4	O POS	1	2	1	7.5	3.88	11.6	33.7	87	29.8	34.3	267	38	0.124	16.1	7.8	0.147	2.09	CLOUDY	STRAW					6		1.01				2	2	0
B 178	WA058	3	29	2	21	2	11.6	2	1	4	O POS	1	2	1	7.2	3.68	11.6	35.2	95.5	31.6	33.1	237	42.5	0.127	15.6	10	0.249	2.37	HAZY	STRAW	TRACE				7.5		1.01				3	10	0
B 339	ASH 877	1	24	2	12	1	11.7	2	1	4	O POS	1	2	1	5.9	1.39	11.7	35.1	92	300	334.2	70							STRAW	CLEAR	TRACE	NEG	NORMAL	TRACE	5	NEG	1.015	NEG	NEG	NEG
B 366	ASH 959	1	31	3	12	1	11.7	2	1	4	O POS	1	2	1	4.14	3.99	11.7	34.4	86.3	28.3	34	232	47.4						STRAW	CLEAR	POSITIVE+	NEG	NORMAL	NEG	8	NEG	1.015	NEG	NEG	NEG
B 202	WA082	3	37	3	32	3	11.7	2	1	4	O POS	1	2	1	7.6	4	11.7	36.3	90.8	29.2	32.1	218	41.6	0.131	16.9	10.4	0.302	2.27	CLOUDY	STRAW					7.5	TRACE	1.015				6	2	0
B 349	ASH 12654	1	23	2	16	2	11.7	2				1	2	1	3.8	4.16	11.7	351	79.6	28.1	35.3	389	48.3						AMBER	CLEAR	TRACE	NEG	NORMAL	TRACE	5	NEG	1.02	NEG	NEG	NEG
B 351	ASH 12660	1	23	2	16	2	11.7	2				1	2	1	3.9	4.27	11.7	34	79.7	27.4	34.4	401	43.9						STRAW	CLEAR	NEG	NEG	NORMAL	NEG	6	NEG	1.02	NEG	NEG	NEG
B 179	WA059	3	19	1	26	2	11.7	2	1	3	B POS	1	2	2	8.2	4.89	11.7	37	75.6	24	31.7	210	38.6	0.146	15.7	9.9	0.284	2.07	CLOUDY	STRAW					6.5		1.015				8	15	0
B 240	WA120	3	18	1	16	2	11.7	2	1	3	B POS	1	2	2	5.4	4.04	11.7	34.6	85.6	28.9	33.7	263	40.9	0.136	15.5	8.2	0.15	2.15	HAZY	STRAW	++				7		1.015				8	8	0
B 388	ASH 13715	1	25	2	14	2	11.8	2	1	3	B POS	1	2	1	6	5.05	11.8	35.4	72	23.3	32.5	230	43.6						STRAW	CLOUDY	POSITIVE+	NEG	NORMAL	TRACE	6.5	TRACE	1.015	NEG	NEG	NEG
B 071	ERHK 071	2	31	3	39	3	11.8	2	1	3	B POS	1	2	1	6.48	5.39	11.8	37.7	69.9	21.9	31.3	215	37.1	15.1	12.9	10.8	32.7	0.23	CLEAR	STRAW	TRACE	NEG	3.2	NEG	6.5	NEG	1.015	NEG	NEG	NEG	2	4	0	NONE
B 422	ASH 14585	1	21	2	16	2	11.8	2	1	4	O POS	1	2	1	8.1	3.46	11.8	34.4	99.6	34.1	34.3	219	53.8						AMBER	CLEAR	NEG	NEG	NORMAL	NEG	5	NEG	1.02	NEG	NEG	NEG
B 157	WA037	3	25	2	26	2	11.8	2	1	4	O POS	1	2	1	7.2	4.29	11.8	36.5	85.5	27.4	32.3	232	40.3	0.135	16.5	9.3	0.236	2.15	HAZY	STRAW	+			++	6.5		1.015				6	3	0
B 183	WA063	3	20	2	24	2	11.8	2	1	4	O POS	1	2	1	11.5	3.66	11.8	34	93.1	32.2	34.6	157	41.7	0.128	16.8	11.6	0.381	1.82	HAZY	STRAW	+				8	TRACE	1.01				6	3	2
B 347	ASH 12655	1	33	3	16	2	11.8	2				1	2	1	4	4.19	11.8	33.3	79.5	28.1	35.4	381	49.1						STRAW	CLEAR	NEG	NEG	NORMAL	NEG	6	NEG	1.01	NEG	NEG	NEG
B 393	ASH 14274	1	38	3	16	2	11.8	2				1	2	1	4.7	4.07	11.8	35.4	81.4	28.9	35.6	164	37.6						STRAW	CLEAR	NEG	NEG	NORMAL	NEG	5	NEG	1.02	NEG	NEG	NEG
B 046	ERHK 046	2	37	3	30	3	11.8	2	1	1	A POS	1	2	2	4.11	3.94	11.8	33.7	85.5	29.9	35	60	41.6	13.3	18.4	12.6	45.1	0.08	CLEAR	STRAW	TRACE	32(+)	3.2	NEG	6.5	NEG	1	NEG	NEG	NEG	1	1	0	NONE
B 112	ERHK 112	2	35	3	37	3	11.9	2	1	2	AB POS	1	2	1	7.14	4.15	11.9	36.1	87	28.7	33	260	42.4	13.2	13.1	11.3	34.4	0.29	HAZY	STRAW	TRACE	NEG	3.2	TRACE	6.5	NEG	1.02	NEG	NEG	NEG	2	3	0	NONE
B 340	ASH 883	1	29	2	12	1	11.9	2	1	3	B POS	1	2	1	6.8	1.29	11.9	35.7	77.8	410.3	540.9	72							STRAW	CLEAR	NEG	NEG	NORMAL	TRACE	5	NEG	1.03	NEG	POS+	NEG
B 374	ASH 995	1	35	3	28	3	11.9	2	1	4	O POS	1	2	1	8	3.77	11.9	35.7	85.7	31.5	36.8	294	40						STRAW	CLEAR	NEG	NEG	NORMAL	TRACE	6	NEG	1.02	NEG	NEG	NEG
B 350	ASH 12657	1	33	3	20	2	11.9	2				1	2	1	6.1	3.48	11.9	32.4	93.3	341	36.7	165	51						STRAW	CLEAR	NEG	NEG	NORMAL	NEG	7	NEG	1.015	NEG	NEG	NEG
B 387	ASH 13718	1	28	2	16	2	11.9	2				1	2	1	7.2	4.5	11.9	35.7	77.3	26.4	34.2	220	40.7						STRAW	CLEAR	NEG	NEG	NORMAL	NEG	6	NEG	1.02	NEG	NEG	NEG
B 188	WA068	3	28	2	27	2	12	2	1	3	B POS	1	2	1	10.2	3.73	12	36.4	97.6	32.1	32.9	235	45.2	0.132	15.6	7.7	0.126	1.81	CLEAR	STRAW					5		1.015				1	2	0
B 423	ASH 1074	1	33	3	12	1	12	2	1	4	O POS	1	2	1	6.8	4.15	12	36.2	87.3	28.9	33.1	341	49.3						STRAW	CLEAR	NEG	NEG	NORMAL	TRACE	7	TRACE	1.01	NEG	NEG	NEG
B 424	ASH 14593	1	22	2	20	2	12	2	1	3	B POS	1	2		9.5	3.96	12	36.5	92.3	30.3	32.8	248	53						STRAW	CLEAR	NEG	NEG	NORMAL	NEG	5	NEG	1.01	NEG	NEG	NEG
B 102	ERHK 102	2	30	3	20	2	12.1	2	1	1	A POS	1	2	1	12.59	4.35	12.1	37.7	86.7	27.8	32.1	269	44.2	14.2	13.6	11	33.9	0.3	CLOUDY	STRAW	500	NEG	3.2	0.3(+0	6	NEG	1.025	NEG	NEG	NEG	>30	3	0	NONE
B 123	WA003	3	26	2	14	2	12.1	2	1	3	B POS	1	2	1	4.8	4.17	12.1	36.3	87.1	29.1	33.4	263	38.1	0.124	15.9	9.1	0.209	2.4	HAZY	STRAW	NEG	NEG	NORMAL	NEG	6	NEG	1.02	NEG	NEG	NEG	2	8	0
B 405	ASH 14310	1	42	4	28	3	12.1	2	1	4	O POS	1	2	1	8.2	4.52	12.1	36.3	80.2	26.7	34.1	178	43.1						STRAW	CLEAR	NEG	NEG	NORMAL	NEG	8	NEG	1.01	NEG	NEG	NEG
B 379	ASH 852	1	26	2	24	2	12.1	2	1	4	O POS	1	2	1	6.9	4.94	12.1	336.3	71.9	24.4	34	213	47.8						STRAW	CLEAR	NEG	NEG	NORMAL	NEG	5	NEG	1.015	NEG	NEG	NEG
B 068	ERHK 068	2	33	3	26	2	12.1	2	1	4	O POS	1	2	1	5.76	4.44	12.1	34.8	78.4	27.3	34.8	259	38.7	13.6	11.8	11	31.1	0.29	CLEAR	STRAW	NEG	NEG	3.2	NEG	6	NEG	1.005	NEG	NEG	NEG	3	7	0	NONE
B 080	ERHK 080	2	29	2	32	3	12.1	2	1	4	O POS	1	2	1	8.18	3.98	12.1	36	90.5	30.4	33.6	205	43.1	13.1	9.1	9.3	17.9	0.19	CLEAR	STRAW	NEG	NEG	3.2	TRACE	6	NEG	1.025	NEG	NEG	30(2++)	2	2	0	NONE
B 109	ERHK 109	2	41	4	19	2	12.1	2	1	4	O POS	1	2	1	6.9	4.36	12.1	35.2	80.7	27.8	34.4	241	41.9	14.3	11.7	10.7	30	0.26	CLEAR	STRAW	TRACE	NEG	3.2	NEG	6.5	NEG	1.005	NEG	NEG	NEG	1	2	0	NONE
B 417	ASH 1071	1	24	2	12	1	12.1	2	1	4	O POS	1	2	2	8.3	4.56	12.1	36.5	80.2	26.5	33.1	237	43.8						STRAW	CLEAR	NEG	NEG	NORMAL	NEG	5	NEG	1.02	NEG	NEG	NEG
B 107	ERHK 107	2	33	3	37	3	12.2	2	1	2	AB POS	1	2	2	6.64	4.28	12.2	36.7	85.7	28.5	33.2	205	41.9	13.5	12.9	10.8	32.8	0.22	CLEAR	STRAW	NEG	NEG	3.2	NEG	6	NEG	1.025	NEG	NEG	NEG	1	1	0	NONE
B 079	ERHK 079	2	36	3	37	3	12.3	2	1	2	AB POS	1	2	1	5.09	4.71	12.3	36.6	77.7	26.1	33.6	171	36.1	13.3	11.4	10.5	27.9	0.18	CLEAR	STRAW	TRACE	NEG	3.2	NEG	7	NEG	1.01	NEG	NEG	NEG	1	4	0	NONE
B 323	ASH 851	1	34	3	12	1	12.3	2	1	3	B POS	1	2	1	7.3	7.99	12.3	67.4	84.4	15.3	185.2	190							STRAW	CLEAR	NEG	NEG	NORMAL	NEG	7	NEG	1.01	NEG	NEG	NEG
B 180	WA060	3	30	3	18	2	12.3	2	1	3	B POS	1	2	1	5.6	4.38	12.3	36.7	83.8	28.1	33.5	273	37.1	0.126	15.7	9.3	0.223	2.53	HAZY	STRAW					8.5		1.005				2	12	0
B 125	WA005	3	34	3	16	2	12.3	2	1	4	O POS	1	2	1	5	4.18	12.3	38.1	91.1	29.4	32.3	197	39	0.122	15.7	8.6	0.177	1.7	CLEAR	STRAW	NEG	NEG	NORMAL	NEG	6	NEG	1.025	NEG	NEG	NEG	1	2	0
B 331	ASH 871	1	30	3	12	1	12.3	2				1	2	1	6.2	3.52	12.3	36.9	104.8	34.9	33.3	187							AMBER	HAZY	NEG	NEG	NORMAL	NEG	5	NEG	1.01	NEG	NEG	NEG
B 364	ASH 956	1	24	2	16	2	12.3	2				1	2	1	6.48	4.63	12.3	37	82	27.3	34.3	228	47.4						AMBER	CLEAR	NEG	NEG	NORMAL	POSITIVE	6	NEG	1.01	NEG	NEG	NEG
B 429	ASH 1077	1	35	3	20	2	12.4	2	1	4	O POS	1	2	1	12.8	2.82	12.4	30	106.5	43.9	41.3	324	53						STRAW	CLEAR	NEG	NEG	NORMAL	NEG	6	NEG	1.015	NEG	NEG	NEG
B 428	ASH 14564	1	28	2	12	1	12.4	2	1	4	O POS	1	2	1	12.8	4.25	12.4	37.7	88.8	29.1	32.8	202	52						STRAW	CLOUDY	POSITIVE++	NEG	NORMAL	TRACE	9	NEG	1.015	NEG	NEG	NEG
B 365	ASH 958	1	39	3	16	2	12.4	2	1	4	O POS	1	2	1	5.87	4.51	12.4	37	82	28.5	33.3	228	47.6						STRAW	CLEAR	NEG	NEG	NORMAL	TRACE	5	NEG	1.03	NEG	NEG	NEG
B 414	ASH 1068	1	25	2	16	2	12.5	2	1	3	B POS	1	2	1	8.5	4.54	12.5	36.4	80.2	27.5	34.3	236	40.7						STRAW	CLEAR	NEG	NEG	NORMAL	NEG	6	NEG	1.025	NEG	NEG	NEG
B 169	WA049	3	29	2	23	2	12.5	2	1	3	B POS	1	2	1	8.5	4.11	12.5	38.8	94.5	30.5	32.3	209	42.9	0.129	16.3	10.3	0.298	2.16	CLOUDY	STRAW	+++			TRACE	7.5		1.015				20	10	0
B 375	ASH 1000	1	26	2	24	2	12.5	2	1	4	O POS	1	2	1	11.5	4.57	12.5	37.5	92.6	33.4	36.1	154	49.4						STRAW	CLEAR	POSITIVE+	NEG	POSITIVE+	TRACE	6.5	NEG	1.015	NEG	NEG	NEG
B 341	ASH 879	1	25	2	12	1	12.5	2	1	4	O POS	1	2	1	6.7	2.68	12.5	28.5	76.5	46.6	60.9	145							AMBER	CLEAR	POSITIVE++	NEG	NORMAL	POSITIVE++	7	NEG	1.015	NEG	NEG	NEG
B 352	ASH 12662	1	35	3	16	2	12.5	2				1	2	1	6.9	4.04	12.5	34.1	84.5	30.9	36.6	247	45.6						STRAW	CLEAR	NEG	NEG	NORMAL	NEG	6.5	NEG	1.02	NEG	NEG	NEG
B 399	ASH 14297	1	45	4	20	2	12.5	2	1	3	B POS	1	2		9.1	4.47	12.5	37.5	84.2	27.9	33.2	119	48.6						STRAW	CLEAR	NEG	NEG	NORMAL	NEG	5	NEG	1.02	NEG	NEG	NEG
B 222	WA102	3	30	3	28	3	12.6	2	1	2	AB POS	1	2	1	6.5	4.44	12.6	37.2	83.8	28.4	33.9	182	37.2	0.127	16.6	9.3	0.241	1.68	HAZY	STRAW	+				8		1.01				4	5	0
B 067	ERHK 067	2	38	3	38	3	12.6	2	1	4	O POS	1	2	1	8.58	4.77	12.6	39.4	82.6	26.4	32	294	42.5	14.3	10.6	9.8	23.3	0.29	CLEAR	STRAW	TRACE	NEG	3.2	NEG	6.5	NEG	1.015	NEG	NEG	NEG	1	1	0	NONE
B 004	ERHK 004	2	38	3	33	3	12.7	2	1	3	B POS	1	2		6.1	5.01	12.7	38.9	77.6	25.3	32.6	252	39.9	14.6	10.9	10	25.3	0.25	CLEAR	STRAW	15	NEG	0.2(+-3.5)	15+-(0.15)	5	NEG	1.01	NEG	NEG	NEG	1	5	0	NONE
B 435	ASH 1084	1	25	2	16	2	12.8	2	1	1	A POS	1	2	1	8.6	4.41	12.8	37.5	84.7	29	34.3	162	43.2						STRAW	CLEAR	NEG	NEG	NORMAL	NEG	5	NEG	1.015	NEG	NEG	NEG
B 334	ASH 11947	1	32	3	16	2	12.8	2	1	3	B POS	1	2	1	5.5	4.84	12.8	38.4	75.2	26.4	35.2	189							STRAW	CLEAR	NEG	NEG	NORMAL	TRACE	5	NEG	1.02	NEG	NEG	NEG
B 368	ASH 985	1	34	3	16	2	12.8	2	1	4	O POS	1	2	1	14	4.41	12.8	38.4	81	29	35.2	363	46.2						STRAW	CLOUDY	POSITIVE+++	NEG	NORMAL	TRACE	5	NEG	1.025	NEG	NEG	NEG
B 383	ASH 13711	1	35	3	16	2	12.8	2				1	2	1	87	4.27	12.8	38.4	82	29.9	36.5	281	43.8						STRAW	CLEAR	NEG	NEG	NORMAL	NEG	6	NEG	1.02	NEG	NEG	NEG
B 431	ASH 1080	1	24	2	16	2	12.8	2	1	3	B POS	1	2		7.9	3.99	12.8	38.4	96.3	32	33.3	309	52						STRAW	CLEAR	NEG	NEG	NORMAL	NEG	5	NEG	1.01	NEG	NEG	NEG
B 185	WA065	3	25	2	36	3	12.9	2	1	1	A POS	1	2	1	9.6	4.33	12.9	38	87.9	29.8	33.8	408	43	0.139	16.1	8.3	0.176	3.38	CLOUDY	STRAW	+++			TRACE	7.5		1.015				>30	8	0
B 415	ASH 327	1	23	2	12	1	12.9	2	1	3	B POS	1	2	1	8.3	4.5	12.9	37.2	82.8	28.6	34.6	180	41.5						STRAW	CLEAR	NEG	NEG	NORMAL	TRACE	5	NEG	1.025	NEG	NEG	NEG
B 332	ASH 875	1	27	2	14	2	12.9	2	2	4	O NEG	1	2	1	9	5.36	12.9	38.7	87.8	24	27.4	301							STRAW	CLEAR	NEG	NEG	NORMAL	NEG	6.5	NEG	1.025	POS+	NEG	NEG
B 146	WA026	3	34	3	14	2	12.9	2	1	4	O POS	1	2	1	9.8	4.58	12.9	40.8	89.1	28.2	31.6	403	39.4	0.126	15.5	8.8	0.182	3.57	CLEAR	STRAW	NEG	NEG	NORMAL	TRACE	5	NEG	1.03	NEG	NEG	NEG	3	3	0
B 225	WA105	3	35	3	39	3	12.9	2	1	4	O POS	1	2	1	3.9	4.46	12.9	38.9	87.1	28.8	33.1	140	41.3	0.135	16.8	9.8	0.277	1.37	HAZY	STRAW	+			TRACE	7		1.015				8	3	0
B 142	WA022	3	30	3	16	2	12.9	2	1	4	O POS	1	3	1	6.9	3.88	12.9	38.9	100.1	33.1	33.1	222	44.3	0.126	16.2	8.9	0.208	1.98															0
B 373	ASH 992	1	37	3	14	2	12.9	2	1	4	O POS	1	2	2	13.2	4.4	12.9	38.7	80.7	29.3	36.3	418	47.7						STRAW	CLOUDY	NEG	NEG	NORMAL	TRACE	5	NEG	1.02	NEG	NEG	NEG
B 072	ERHK 072	2	35	3	38	3	13	3	1	3	B POS	1	2	1	10.19	4.76	13	41.2	86.6	27.3	31.6	303	46	14.5	10.4	10.2	25.8	0.31	CLEAR	STRAW	70	NEG	NORMAL	TRACE	6.5	NEG	1.015	NEG	NEG	NEG	6	5	0	NONE
B 406	ASH 1063	1	20	2	24	2	13	3	1	4	O POS	1	2	1	12	4.23	13	37	88.3	30.7	34.8	244	43.1						STRAW	CLEAR	POSITIVE++	NEG	NORMAL	TRACE	7.5	NEG	1.015	NEG	NEG	NEG
B 381	ASH 13706	1	19	1	12	1	13	3	1	4	O POS	1	2	1	7.8	5.28	13	39	68.1	24.6	36.2	189	36						STRAW	CLEAR	NEG	NEG	NORMAL	NEG	5	NEG	1.025	NEG	NEG	NEG
B 333	ASH 866	1	31	3	20	2	13	3	1	4	O POS	1	2	1	9.5	1.72	13	39	108.9	75.5	69.5	190							AMBER	HAZY	NEG	NEG	NORMAL	POSITIVE++	6	NEG	1.02	NEG	NEG	NEG
B 040	ERHK 040	2	25	2	29	3	13	3	1	4	O POS	1	2	1	13.18	4.54	13	38.4	84.6	28.6	33.9	144	43.2	14.1	11.5	10	25.6	0.14	CLEAR	STRAW	70	NEG	3.2	NEG	7	NEG	1.005	NEG	NEG	NEG	2	5	0	NONE
B 041	ERHK 041	2	32	3	26	2	13	3	1	4	O POS	1	2	1	5.75	4.89	13	38.8	79.3	26.6	33.5	172	39.4	13.8	9.6	9.7	21.7	0.17	HAZY	STRAW	TRACE	NEG	3.2	NEG	6.5	NEG	1.015	NEG	NEG	NEG	3	2	0	NONE
B 390	ASH 13398	1	35	3	24	2	13	3				1	2	1	9.5	4.99	13	39	73.9	26	35.3	269	41.5						STRAW	CLEAR	POSITIVE+	NEG	NORMAL	TRACE	6.5	NEG	1.02	NEG	NEG	NEG
B 411	ASH 14561	1	18	1	16	2	13	3	1	4	O POS	1	2		6.9	4.98	13	38.6	77.7	26.1	33.6	197	50.2						STRAW	CLEAR	NEG	NEG	NORMAL	NEG	6	NEG	1.01	NEG	NEG	NEG
B 344	ASH 12650	1	33	3	12	1	13.1	3	1	4	O POS	1	2	1	4.4	4.04	13.1	35.8	88.8	32.4	36.5	226	42.1						STRAW	CLEAR	NEG	NEG	NORMAL	TRACE	6	NEG	1.03	NEG	NEG	NEG
B 091	ERHK 091	2	27	2	38	3	13.2	3	1	1	A POS	1	2	1	10.19	5.15	13.2	42.2	81.9	25.6	31.3	255	41.8	14.2	9.5	9.4	18.9	0.24	.	.	.	.	.	.	.	.	.	.	.	.	.	.	.	.
B 427	ASH 1076	1	19	1	14	2	13.2	3	1	3	B POS	1	2	1	15.1	4.3	13.2	35.3	82.2	30.6	37.3	344	43.2						STRAW	CLEAR	NEG	NEG	NORMAL	NEG	6	NEG	1.015	NEG	NEG	NEG
B 404	ASH 14307	1	34	3	14	2	13.2	3	1	1	A POS	1	2		12.6	4.24	13.2	39.6	91.4	31.1	33.4	178	50.2						STRAW	CLEAR	NEG	NEG	NORMAL	TRACE	6	NEG	1.025	NEG	NEG	NEG
B 398	ASH 14288	1	42	4	14	2	13.2	3	1	4	O POS	1	2		7.3	4.29	13.2	39.6	89.2	30.7	34.5	256	47.8						STRAW	HAZY	NEG	NEG	NORMAL	NEG	7.5	NEG	1.015	NEG	NEG	NEG
B 358	ASH 12683	1	22	2	14	2	13.3	3	1	1	A POS	1	2	1	8.8	3.92	13.3	35.5	90.8	33.9	37.4	349	47						STRAW	CLEAR	NEG	NEG	NORMAL	NEG	6	NEG	1.01	NEG	NEG	NEG
B 426	ASH 14596	1	31	3	12	1	13.3	3	1	3	B POS	1	2	1	6.9	4.81	13.3	41.4	86.1	27.6	32.1	186	46.7						STRAW	CLEAR	NEG	TRACE	NORMAL	TRACE	5	NEG	1.01	NEG	NEG	NEG
B 346	ASH 12653	1	24	2	16	2	13.3	3				1	2	1	6.7	3.74	13.3	35.9	96.1	35.5	37	199	50.1						STRAW	CLEAR	NEG	NEG	NORMAL	NEG	6	NEG	1.02	NEG	NEG	NEG
B 354	ASH 7811	1	40	4	24	2	13.3	3				1	2	1	10	3.85	13.3	35.5	92.3	34.5	37.4	286	53.6						STRAW	CLEAR	NEG	NEG	NORMAL	NEG	8	NEG	1.02	NEG	NEG	NEG
B 402	ASH 14303	1	42	4	16	2	13.4	3	1	3	B POS	1	2		7.5	4.56	13.4	40.2	85.1	29.3	34.5	164	40						STRAW	CLEAR	NEG	NEG	NORMAL	NEG	5	NEG	1.02	NEG	NEG	NEG
B 064	ERHK 064	2	28	2	17	2	13.5	3	1	3	B POS	1	2	1	7.42	4.64	13.5	40.4	87.1	29.1	33.4	206	41.9	13.3	10.3	10.2	24.7	0.21	CLEAR	STRAW	TRACE	NEG	3.2	TRACE	5	NEG	1.025	NEG	NEG	NEG	1	6	0	NONE
B 201	WA081	3	33	3	28	3	13.6	3	1	4	O POS	1	2	1	5.6	4.44	13.6	41.5	93.6	30.6	32.7	129	42	0.128	16.8	8.9	0.232	1.15	CLOUDY	STRAW	+				7.5		1.01				7	10	0
B 407	ASH 14557	1	20	2	30	3	13.6	3	1	3	B POS	1	2		8.9	4.75	13.6	39.1	82.4	28.6	34.7	319	41.5						STRAW	CLEAR	NEG	NEG	NORMAL	NEG	5	NEG	1.015	NEG	NEG	NEG
B 104	ERHK 104	2	28	2	18	2	13.7	3	2	3	B NEG	1	2	1	5.92	4.69	13.7	40.3	85.9	29.2	34	259	40.8	13.2	9.7	9.6	20.8	0.25	CLEAR	STRAW	125	POS	3.2	NEG	7	NEG	1.005	NEG	NEG	NEG	3	3	0	NONE
B 018	ERHK 018	2	32	3	36	3	13.7	3	1	3	B POS	1	2	1	6.89	5.04	13.7	39.7	78.8	27.2	34.5	388	38.5	13.6	10.2	9.7	22.8	0.37	CLEAR	STRAW	70	32(+)	3.2	1.0(2+)	6	NEG	1.025	NEG	NEG	60(2+)	3	1	0	YLC+
B 384	ASH 13712	1	37	3	18	2	13.7	3				1	2	1	9.5	4.51	13.7	41.1	83.6	30.3	36.3	215	42.3						STRAW	CLEAR	NEG	NEG	NORMAL	NEG	5	NEG	1.01	NEG	NEG	NEG
B 386	ASH 1017	1	30	3	28	3	14.1	3	1	4	O POS	1	2	1	7.2	5.04	14.1	42.3	78.8	27.9	35.5	183	40						STRAW	CLEAR	NEG	NEG	NORMAL	NEG	5	NEG	1.025	NEG	NEG	NEG
B 395	ASH 14277	1	37	3	14	2	14.1	3				1	2	1	4.7	6.23	14.1	42.3	67.7	22.6	33.4	208	34.5						STRAW	CLEAR	NEG	NEG	NORMAL	NEG	5	NEG	1.015	NEG	NEG	NEG
B 382	ASH 13707	1	26	2	20	2	14.2	3				1	2	1	7.5	4.79	14.2	42.6	79.6	29.6	37.2	227	42.3						STRAW	CLEAR	NEG	NEG	NORMAL	NEG	5	NEG	1.03	NEG	NEG	NEG
B 324	ASH 850	1	20	2	20	2	14.3	3	1	4	O POS	1	2	1	8.3	2.24	14.3	42.9	106	62.9	59.4	208							STRAW	CLEAR	POS	NEG	NORMAL	NEG	6	NEG	1.015	NEG	NEG	NEG
B 389	ASH 13710	1	39	3	16	2	14.5	3				1	2	1	7	4.91	14.5	43.5	79.5	29.5	37.1	240	38.4						STRAW	CLEAR	POSITIVE+	NEG	NORMAL	TRACE	7	NEG	1.02	NEG	NEG	NEG
B 372	ASH 991	1	22	2	16	2	15.5	3	1	4	O POS	1	2	1	10.1	8.66	15.5	46.5	82.2	31.7	38.6	133	37.6						STRAW	CLEAR	POSITIVE++	NEG	NORMAL	POSITIVE+	8	NEG	1.015	NEG	NEG	NEG
B 376	ASH 994	1	30	3	24	2	17.4	3	1	1	A POS	1	2	1	9.2	5.88	17.4	52.2	81.1	29.5	36.5	204	41.5						STRAW	CLEAR	NEG	NEG	NORMAL	TRACE	5	NEG	1.03	NEG	NEG	NEG
B 330	ASH 861	1	35	3	20	2	9.8	1	1	1	A POS	1	2	1	6.3	3.52	9.8	29.4	65.7	27.8	42.4	148							STRAW	HAZY	NEG	NEG	NORMAL	NEG	6	NEG	1	NEG	POS	NEG
B 329	ASH 862	1	31	3	16	2	10.3	1	1	3	B POS	1	2	1	7	3.35	10.3	30.9	92.5	30.7	33.3	249	50.3						STRAW	CLEAR	NEG	NEG	NORMAL	NEG	6.5	NEG	1.02	NEG	POS+	NEG
B 327	ASH 856	1	24	2	16	2	10.8	2	1	4	O POS	1	2	1	6.5	3.95	10.8	32.1	81.2	27.3	33.7	221	47.6						STRAW	CLEAR	NEG	NEG	NORMAL	NEG	5	NEG	1.02	NEG	NEG	NEG
B 326	ASH 857	1	27	2	15	2			1	4	O POS	1	2	1															STRAW	HAZY	NEG	NEG	NORMAL	NEG	6.5	NEG	1.015	NEG	NEG	NEG
B 328	ASH 860	1	28	2	16	2						1	2	1															STRAW	CLEAR	NEG	NEG	NORMAL	NEG	6.5	NEG	1.01	NEG	NEG	NEG

## Sheet: Sheet2
BATCH NUMBER	PATIENT ID	Region	AGE	Age categ	GESTATIONAL WEEK	Gest Week categ	HBG	Hb categ per trim	Rh D type	ABO Type	BLOOD GROUP	HEP.B STATUS	G6PD	SICKLING	WBC	RBC	HBG	HCT	MCV	MCH	MCHC	PLT	RDW-SD	RDW-CV	PDW	HPV	P-LCR	PCT	NRBC*	NRBC%	APP.	COLOUR	LEU	NIT	URO	PRO	PH	BLD	S.G.	KET	BIL	GLU	PUS	EPI	RBC	OTHERS
B 342	ASH 885	1	26	2	20	2	9.8	1	1	4	O POS	2	2	1	6.3	3.52	9.8	29.4	65.7	27.8	42.4	148									STRAW	CLEAR	POSITIVE+	NEG	NORMAL	NEG	5	NEG	1.02	NEG	NEG	NEG
B 362	ASH 955	1	33	3	24	2	10.8	2	1	4	O POS	2	2	1	6.5	3.95	10.8	32.1	81.2	27.3	33.7	221	47.6								STRAW	CLEAR	NEG	NEG	NORMAL	NEG	7	NEG	1.015	NEG	NEG	NEG
B 433	ASH 14571	1	32	3	28	3	10.3	1	1	4	O POS	2	2	1	7	3.35	10.3	30.9	92.5	30.7	33.3	249	50.3								STRAW	CLEAR	NEG	NEG	NORMAL	NEG	6	NEG	1.02	NEG	NEG	NEG
B 118	ERHK 118	2	30	3	25	2	10.9	2	1	1	A POS	2	2	1	5.43	3.87	10.9	33.5	86.6	28.2	32.5	180	39.3	12.3	11.3	10.8	29.4	0.19	0.01	0.2	HAZY	STRAW	TRACE	NEG	3.2	NEG	6.5	NEG	1.005	NEG	NEG	NEG	10	5	0	NONE
B 005	ERHK 005	2	27	2	32	3	11	2	1	1	A POS	2	2		7.65	4.02	11	32.3	80.3	27.4	34.1	149	39.7	13.7	11.9	10.6	30.5	0.16	0	0	CLEAR	STRAW	15	NEG	0.2(+-3.5)	15+-(0.15)	6	NEG	1.01	NEG	NEG	NEG	2	6	0	NONE
B 077	ERHK 077	2	31	3	32	3	11.3	2	1	1	A POS	2	2	1	10.88	3.72	11.3	34.5	92.7	30.4	32.8	163	47	13.8	13.1	11.5	37.3	0.19	0	0	CLEAR	STRAW	TRACE	POS	3.2	NEG	6.5	NEG	1.015	NEG	NEG	NEG	5	20	0	NONE
B 103	ERHK 103	2	34	3	37	3	11.5	2	1	3	B POS	2	2	1	7.02	4.58	11.5	36.4	79.5	25.1	31.6	211	42.6	14.7	11.2	10.1	26	0.21	0.01	0.1	CLEAR	STRAW	NEG	NEG	3.2	NEG	6.5	NEG	1.02	NEG	NEG	NEG	4	1	0	NONE
B 003	ERHK 003	2	27	2	36	3	12	2	1	1	A POS	2	2		5.21	4.2	12	34.5	82.1	28.6	34.8	202	38.2	12.9	12.8	10.6	30.9	0.21	0	0	CLEAR	STRAW	15	NEG	0.2(+-3.5)	15+-(0.15)	5	NEG	1.01	NEG	NEG	NEG	1	2	0	NONE
B 148	WA028	3	18	1	20	2	8.5	1	1	3	B POS	2	2	2	5.3	2.73	8.5	26.5	96.9	31.2	32.2	240	43.5	0.128	15.8	9.2	0.205	2.21			HAZY	STRAW	TRACE			TRACE	7		1.01				6	12	0
B 153	WA033	3	39	3	16	2	9.7	1	1	4	O POS	2	2	2	4.9	3.23	9.7	30.2	93.6	30.1	32.2	158	39.1	0.119	16.2	9.5	0.226	1.5			HAZY	STRAW	+				7.5		1.01				8	8	0
B 132	WA012	3	23	2	14	2	10	1	1	4	O POS	2	2	2	5.5	3.68	10	30.2	82.2	27.1	33	217	37.1	0.129	16.4	9.9	0.275	2.16			HAZY	STRAW	NEG	NEG	NORMAL	NEG	5	NEG	1.015	NEG	NEG	NEG	2	3	0
B 176	WA056	3	25	2	24	2	10.1	1	1	2	AB POS	2	3	1	6.1	3.33	10.1	30.7	92.4	30.4	32.9	174	37.2	0.115	15.7	9.8	0.249	1.71			HAZY	STRAW					8		1.005				1	8	0
B 173	WA053	3	34	3	18	2	11.1	2	1	4	O POS	2	2	1	8.3	3.92	11.1	34.2	87.1	28.3	32.5	350	37.8	0.123	16.1	9.2	0.221	3.22			HAZY	STRAW				TRACE	6		1.015				1	3	0
B 191	WA071	3	29	2	16	2	11.3	2	1	1	A POS	2	2	1	6.7	4.03	11.3	35	86.7	28.1	32.4	140	38.6	0.127	15.6	9.9	0.262	1.39			CLOUDY	STRAW	++				8.5		1.015				5	20	0
B 144	WA024	3	33	3	14	2	11.6	2	1	1	A POS	2	2	1	5.5	4.23	11.6	36.3	85.9	27.4	31.9	186	38.5	0.128	16.1	8.8	0.196	1.63			HAZY	STRAW	TRACE	NEG	NORMAL	NEG	6	NEG	1.015	NEG	NEG	NEG	5	15	0
B 239	WA119	3	30	3	28	3	9.1	1	1	3	B POS	2	2	1	7.7	3.06	9.1	29.3	95.7	29.5	30.9	258	43.4	0.129	15.9	8.7	0.184	2.24			HAZY	STRAW					6		1.015				1	2	0
B 241	WA121	3	20	2	29	3	9.5	1	1	4	O POS	2	2	1	5.5	3.04	9.5	28	92.2	31.2	33.8	294	40.7	0.126	16	8.7	0.189	2.56			CLOUDY	STRAW	+			TRACE	7		1.015
B 203	WA083	3	31	3	36	3	10.3	1	2	4	O NEG	2	2	1	9.5	3.34	10.3	30.2	90.3	30.7	34	234	46.8	0.148	16.9	9.7	0.274	2.27			HAZY	STRAW	TRACE				8.5		1.005				5	18	0
B 211	WA091	3	23	2	35	3	10.6	1	1	4	O POS	2	2	1	6.2	3.6	10.6	32.4	89.8	29.4	32.8	286	42.7	0.136	16.5	10.1	0.271	2.88			HAZY	STRAW	TRACE			TRACE	8.5		1.005				4	10	0
B 156	WA036	3	25	2	36	3	10.6	1	1	4	O POS	2	2	2	6.1	4.05	10.6	32.6	80.3	26.1	32.6	305	39.4	0.14	15.8	7.3	0.12	2.22			CLEAR	STRAW					6.5		1.015				3	2	0
B 155	WA035	3	34	3	36	3	10.9	1	1	1	A POS	2	2	1	6.7	3.59	10.9	33.7	93.7	30.3	32.3	279	44.3	0.135	15.6	9.5	0.235	2.66			HAZY	STRAW	++			TRACE	7		1.015				15	6	0
B 238	WA118	3	26	2	36	3	10.9	1	1	4	O POS	2	2	2	12.9	3.7	10.9	33.5	90.4	29.5	32.6	244	41.9	0.132	16.4	8	0.161	1.94			HAZY	STRAW	TRACE			TRACE	6.5		1.015				5	8	0
